# Supplementary material for: Epithelial–Mesenchymal Transition Participates in the Formation of Vestibular Flat Epithelium
Source: Front Mol Neurosci. 2021 Dec 17;14:809878. doi: 10.3389/fnmol.2021.809878 (PMC8719593; doi:10.3389/fnmol.2021.809878)
Supplement: Supplementary file 1 [file Table_1.XLSX]

## Sheet: Sheet1
Supplementary Table 1. Go functional enrichment analysis of upregulated differentiated expression genes.
Category	GO_ID	GO_Name	Population_mapped_id	study_mapped_id	enrichment	p_value	FDR
GOTERM_BP	GO:0007155	cell adhesion	510	104	4.0668	2.0771e-35	1.45838e-32
GOTERM_BP	GO:0002376	immune system process	385	82	4.24759	1.86101e-29	9.50297e-27
GOTERM_BP	GO:0006954	inflammatory response	311	70	4.48877	8.08107e-27	3.78262e-24
GOTERM_BP	GO:0001525	angiogenesis	225	57	5.05222	8.38858e-25	3.62451e-22
GOTERM_BP	GO:0030335	positive regulation of cell migration	186	45	4.82491	5.30508e-19	1.75286e-16
GOTERM_BP	GO:0007049	cell cycle	603	84	2.77813	1.65169e-17	4.63878e-15
GOTERM_BP	GO:0006935	chemotaxis	119	34	5.69799	4.44235e-17	1.18822e-14
GOTERM_BP	GO:0030199	collagen fibril organization	38	19	9.97149	2.49715e-15	5.84438e-13
GOTERM_BP	GO:0045087	innate immune response	501	69	2.74664	2.41627e-14	5.22007e-12
GOTERM_BP	GO:0032496	response to lipopolysaccharide	135	32	4.72722	1.19928e-13	2.49495e-11
GOTERM_BP	GO:0070374	positive regulation of ERK1 and ERK2 cascade	182	37	4.05434	2.48984e-13	4.9948e-11
GOTERM_BP	GO:0051301	cell division	358	54	3.00816	4.3346e-13	8.39568e-11
GOTERM_BP	GO:0007067	mitotic nuclear division	271	45	3.31156	1.34118e-12	2.35418e-10
GOTERM_BP	GO:0001503	ossification	91	25	5.47884	1.66199e-12	2.82891e-10
GOTERM_BP	GO:0048661	positive regulation of smooth muscle cell proliferation	77	23	5.95699	1.87149e-12	3.09182e-10
GOTERM_BP	GO:0045766	positive regulation of angiogenesis	123	29	4.702	1.94568e-12	3.12254e-10
GOTERM_BP	GO:0030593	neutrophil chemotaxis	60	20	6.64766	5.32611e-12	8.31021e-10
GOTERM_BP	GO:0001649	osteoblast differentiation	101	25	4.93638	2.06445e-11	3.05158e-09
GOTERM_BP	GO:0030198	extracellular matrix organization	98	24	4.88399	6.61157e-11	8.77219e-09
GOTERM_BP	GO:0010811	positive regulation of cell-substrate adhesion	43	16	7.42064	1.06479e-10	1.3291e-08
GOTERM_BP	GO:0016525	negative regulation of angiogenesis	70	20	5.69799	1.27326e-10	1.55476e-08
GOTERM_BP	GO:0043066	negative regulation of apoptotic process	488	60	2.45201	1.40372e-10	1.6776e-08
GOTERM_BP	GO:0001501	skeletal system development	105	24	4.55839	3.08877e-10	3.54074e-08
GOTERM_BP	GO:0007229	integrin-mediated signaling pathway	66	19	5.74116	3.19604e-10	3.59043e-08
GOTERM_BP	GO:0043065	positive regulation of apoptotic process	313	44	2.80349	6.47816e-10	6.73849e-08
GOTERM_BP	GO:0048146	positive regulation of fibroblast proliferation	65	18	5.52267	1.87116e-09	1.91097e-07
GOTERM_BP	GO:0030574	collagen catabolic process	22	11	9.97149	2.03939e-09	2.04558e-07
GOTERM_BP	GO:0019221	cytokine-mediated signaling pathway	143	27	3.76546	2.32115e-09	2.28735e-07
GOTERM_BP	GO:0016477	cell migration	194	32	3.28956	2.73596e-09	2.64964e-07
GOTERM_BP	GO:0010628	positive regulation of gene expression	388	49	2.51857	2.84019e-09	2.70396e-07
GOTERM_BP	GO:0045669	positive regulation of osteoblast differentiation	67	18	5.35781	3.19788e-09	2.99374e-07
GOTERM_BP	GO:0031663	lipopolysaccharide-mediated signaling pathway	29	12	8.25227	5.61426e-09	5.0056e-07
GOTERM_BP	GO:0050731	positive regulation of peptidyl-tyrosine phosphorylation	103	22	4.25966	6.50524e-09	5.70937e-07
GOTERM_BP	GO:0007179	transforming growth factor beta receptor signaling pathway	70	18	5.12819	6.86512e-09	5.84263e-07
GOTERM_BP	GO:0042060	wound healing	70	18	5.12819	6.86512e-09	5.84263e-07
GOTERM_BP	GO:0006508	proteolysis	571	62	2.16544	9.63035e-09	7.95495e-07
GOTERM_BP	GO:0032760	positive regulation of tumor necrosis factor production	57	16	5.59803	1.19596e-08	9.7358e-07
GOTERM_BP	GO:0008284	positive regulation of cell proliferation	470	54	2.29132	1.29253e-08	1.03716e-06
GOTERM_BP	GO:0002693	positive regulation of cellular extravasation	6	6	19.943	1.57086e-08	1.24275e-06
GOTERM_BP	GO:0030500	regulation of bone mineralization	21	10	9.49665	2.05806e-08	1.58358e-06
GOTERM_BP	GO:0008217	regulation of blood pressure	60	16	5.31813	2.68042e-08	2.03458e-06
GOTERM_BP	GO:0007165	signal transduction	1243	107	1.71673	2.9046e-08	2.17535e-06
GOTERM_BP	GO:0050766	positive regulation of phagocytosis	47	14	5.94046	4.24913e-08	3.01717e-06
GOTERM_BP	GO:0007160	cell-matrix adhesion	78	18	4.60223	4.2972e-08	3.01717e-06
GOTERM_BP	GO:0006955	immune response	313	40	2.54862	5.77427e-08	4.00421e-06
GOTERM_BP	GO:0043542	endothelial cell migration	23	10	8.67086	6.08781e-08	4.17015e-06
GOTERM_BP	GO:0050729	positive regulation of inflammatory response	49	14	5.69799	7.64377e-08	5.1729e-06
GOTERM_BP	GO:0007059	chromosome segregation	81	18	4.43177	8.0038e-08	5.35207e-06
GOTERM_BP	GO:0008285	negative regulation of cell proliferation	368	44	2.38449	9.11585e-08	6.01257e-06
GOTERM_BP	GO:0002548	monocyte chemotaxis	31	11	7.07654	1.61201e-07	9.84201e-06
GOTERM_BP	GO:0001934	positive regulation of protein phosphorylation	185	28	3.0184	1.73225e-07	1.02711e-05
GOTERM_BP	GO:0007507	heart development	230	32	2.77467	1.73715e-07	1.02711e-05
GOTERM_BP	GO:0033627	cell adhesion mediated by integrin	15	8	10.6363	1.83304e-07	1.07252e-05
GOTERM_BP	GO:0030336	negative regulation of cell migration	104	20	3.83519	1.97463e-07	1.14345e-05
GOTERM_BP	GO:0048247	lymphocyte chemotaxis	26	10	7.67038	2.4619e-07	1.39682e-05
GOTERM_BP	GO:0090023	positive regulation of neutrophil chemotaxis	27	10	7.38629	3.73431e-07	2.04459e-05
GOTERM_BP	GO:0051726	regulation of cell cycle	108	20	3.69314	3.7492e-07	2.04459e-05
GOTERM_BP	GO:0001958	endochondral ossification	28	10	7.12249	5.5479e-07	2.93986e-05
GOTERM_BP	GO:0043491	protein kinase B signaling	35	11	6.26779	6.60004e-07	3.42031e-05
GOTERM_BP	GO:0007169	transmembrane receptor protein tyrosine kinase signaling pathway	102	19	3.71487	6.63725e-07	3.42031e-05
GOTERM_BP	GO:0071356	cellular response to tumor necrosis factor	75	16	4.2545	7.53099e-07	3.8456e-05
GOTERM_BP	GO:0032755	positive regulation of interleukin-6 production	51	13	5.0835	9.51904e-07	4.81698e-05
GOTERM_BP	GO:0042127	regulation of cell proliferation	225	30	2.65906	1.04442e-06	5.23795e-05
GOTERM_BP	GO:0006915	apoptotic process	552	55	1.98707	1.06127e-06	5.27534e-05
GOTERM_BP	GO:0001774	microglial cell activation	18	8	8.86354	1.08875e-06	5.36447e-05
GOTERM_BP	GO:0051607	defense response to virus	136	22	3.22607	1.12693e-06	5.49001e-05
GOTERM_BP	GO:0045184	establishment of protein localization	44	12	5.43899	1.13378e-06	5.49001e-05
GOTERM_BP	GO:0031214	biomineral tissue development	30	10	6.64766	1.15866e-06	5.51541e-05
GOTERM_BP	GO:0045071	negative regulation of viral genome replication	30	10	6.64766	1.15866e-06	5.51541e-05
GOTERM_BP	GO:0071347	cellular response to interleukin-1	53	13	4.89167	1.53162e-06	7.16926e-05
GOTERM_BP	GO:0000165	MAPK cascade	70	15	4.27349	1.56523e-06	7.24414e-05
GOTERM_BP	GO:0032964	collagen biosynthetic process	6	5	16.6191	1.80853e-06	8.19233e-05
GOTERM_BP	GO:0070098	chemokine-mediated signaling pathway	46	12	5.20252	1.90596e-06	8.56463e-05
GOTERM_BP	GO:0001886	endothelial cell morphogenesis	14	7	9.97149	1.97017e-06	8.64567e-05
GOTERM_BP	GO:0006956	complement activation	14	7	9.97149	1.97017e-06	8.64567e-05
GOTERM_BP	GO:0048246	macrophage chemotaxis	14	7	9.97149	1.97017e-06	8.64567e-05
GOTERM_BP	GO:0007204	positive regulation of cytosolic calcium ion concentration	141	22	3.11167	2.10016e-06	9.07431e-05
GOTERM_BP	GO:0030282	bone mineralization	32	10	6.23218	2.2696e-06	9.56351e-05
GOTERM_BP	GO:0030334	regulation of cell migration	72	15	4.15479	2.28148e-06	9.56351e-05
GOTERM_BP	GO:0010629	negative regulation of gene expression	271	33	2.42848	2.40899e-06	0.000100232
GOTERM_BP	GO:0008360	regulation of cell shape	132	21	3.17275	2.58504e-06	0.000106766
GOTERM_BP	GO:0009615	response to virus	56	13	4.62962	2.99049e-06	0.000118293
GOTERM_BP	GO:0045785	positive regulation of cell adhesion	56	13	4.62962	2.99049e-06	0.000118293
GOTERM_BP	GO:0002755	MyD88-dependent toll-like receptor signaling pathway	15	7	9.30672	3.53368e-06	0.000138802
GOTERM_BP	GO:0051603	proteolysis involved in cellular protein catabolic process	57	13	4.5484	3.69737e-06	0.000144223
GOTERM_BP	GO:0002062	chondrocyte differentiation	41	11	5.35055	3.78731e-06	0.000146713
GOTERM_BP	GO:0009617	response to bacterium	34	10	5.86558	4.20884e-06	0.000160823
GOTERM_BP	GO:0030154	cell differentiation	786	69	1.75072	4.64914e-06	0.000176448
GOTERM_BP	GO:0006909	phagocytosis	50	12	4.78631	4.93811e-06	0.000184916
GOTERM_BP	GO:0050830	defense response to Gram-positive bacterium	77	15	3.885	5.50614e-06	0.000204821
GOTERM_BP	GO:0030501	positive regulation of bone mineralization	35	10	5.69799	5.62837e-06	0.000206134
GOTERM_BP	GO:0002040	sprouting angiogenesis	28	9	6.41024	5.65154e-06	0.000206134
GOTERM_BP	GO:0060100	positive regulation of phagocytosis, engulfment	11	6	10.878	5.83473e-06	0.000211443
GOTERM_BP	GO:0010759	positive regulation of macrophage chemotaxis	16	7	8.72505	6.00954e-06	0.000215675
GOTERM_BP	GO:0050861	positive regulation of B cell receptor signaling pathway	7	5	14.245	6.0667e-06	0.000215675
GOTERM_BP	GO:0001805	positive regulation of type III hypersensitivity	4	4	19.943	6.29206e-06	0.000219519
GOTERM_BP	GO:0016337	single organismal cell-cell adhesion	98	17	3.4595	6.96658e-06	0.000240869
GOTERM_BP	GO:0070527	platelet aggregation	36	10	5.53972	7.44412e-06	0.000253416
GOTERM_BP	GO:0001568	blood vessel development	71	14	3.93242	9.70392e-06	0.000322921
GOTERM_BP	GO:0001818	negative regulation of cytokine production	12	6	9.97149	1.11725e-05	0.000360668
GOTERM_BP	GO:0051310	metaphase plate congression	12	6	9.97149	1.11725e-05	0.000360668
GOTERM_BP	GO:0071407	cellular response to organic cyclic compound	54	12	4.43177	1.15891e-05	0.000371978
GOTERM_BP	GO:0001932	regulation of protein phosphorylation	63	13	4.11522	1.1951e-05	0.000381412
GOTERM_BP	GO:0002250	adaptive immune response	135	20	2.95451	1.33427e-05	0.000421045
GOTERM_BP	GO:0051216	cartilage development	73	14	3.82468	1.35732e-05	0.000421221
GOTERM_BP	GO:0000082	G1/S transition of mitotic cell cycle	64	13	4.05092	1.43147e-05	0.000439447
GOTERM_BP	GO:0000281	mitotic cytokinesis	31	9	5.7899	1.43953e-05	0.000439447
GOTERM_BP	GO:2000379	positive regulation of reactive oxygen species metabolic process	31	9	5.7899	1.43953e-05	0.000439447
GOTERM_BP	GO:0051897	positive regulation of protein kinase B signaling	84	15	3.56125	1.66385e-05	0.000502465
GOTERM_BP	GO:0001938	positive regulation of endothelial cell proliferation	65	13	3.9886	1.70793e-05	0.000513017
GOTERM_BP	GO:0042981	regulation of apoptotic process	184	24	2.60126	1.76355e-05	0.000526906
GOTERM_BP	GO:0002523	leukocyte migration involved in inflammatory response	13	6	9.20445	1.98663e-05	0.000584236
GOTERM_BP	GO:0042535	positive regulation of tumor necrosis factor biosynthetic process	13	6	9.20445	1.98663e-05	0.000584236
GOTERM_BP	GO:0045576	mast cell activation	13	6	9.20445	1.98663e-05	0.000584236
GOTERM_BP	GO:0048839	inner ear development	57	12	4.19852	2.07955e-05	0.000608376
GOTERM_BP	GO:0045944	positive regulation of transcription from RNA polymerase II promoter	996	80	1.60185	2.20657e-05	0.000642191
GOTERM_BP	GO:0048870	cell motility	19	7	7.34741	2.3176e-05	0.000664183
GOTERM_BP	GO:0070208	protein heterotrimerization	19	7	7.34741	2.3176e-05	0.000664183
GOTERM_BP	GO:0090280	positive regulation of calcium ion import	19	7	7.34741	2.3176e-05	0.000664183
GOTERM_BP	GO:0006468	protein phosphorylation	555	51	1.8326	2.44066e-05	0.000688904
GOTERM_BP	GO:0042590	antigen processing and presentation of exogenous peptide antigen via MHC class I	5	4	15.9544	3.02022e-05	0.000815606
GOTERM_BP	GO:0072675	osteoclast fusion	5	4	15.9544	3.02022e-05	0.000815606
GOTERM_BP	GO:0019886	antigen processing and presentation of exogenous peptide antigen via MHC class II	14	6	8.54699	3.32884e-05	0.000886055
GOTERM_BP	GO:0008608	attachment of spindle microtubules to kinetochore	9	5	11.0794	3.3442e-05	0.000886055
GOTERM_BP	GO:0034138	toll-like receptor 3 signaling pathway	9	5	11.0794	3.3442e-05	0.000886055
GOTERM_BP	GO:0032967	positive regulation of collagen biosynthetic process	27	8	5.90903	3.68654e-05	0.000967629
GOTERM_BP	GO:0042493	response to drug	145	20	2.75076	3.85614e-05	0.00100744
GOTERM_BP	GO:0032720	negative regulation of tumor necrosis factor production	43	10	4.6379	4.07679e-05	0.00105043
GOTERM_BP	GO:0001558	regulation of cell growth	52	11	4.21871	4.36173e-05	0.00110859
GOTERM_BP	GO:0060348	bone development	52	11	4.21871	4.36173e-05	0.00110859
GOTERM_BP	GO:0043123	positive regulation of I-kappaB kinase/NF-kappaB signaling	125	18	2.87179	5.21376e-05	0.00131326
GOTERM_BP	GO:0001656	metanephros development	36	9	4.98574	5.35962e-05	0.001338
GOTERM_BP	GO:0007275	multicellular organism development	1024	80	1.55804	5.69489e-05	0.00141541
GOTERM_BP	GO:0007166	cell surface receptor signaling pathway	174	22	2.52153	6.26124e-05	0.00154931
GOTERM_BP	GO:0048705	skeletal system morphogenesis	54	11	4.06246	6.3051e-05	0.00155332
GOTERM_BP	GO:0015893	drug transport	10	5	9.97149	6.41138e-05	0.00155899
GOTERM_BP	GO:0097435	supramolecular fiber organization	10	5	9.97149	6.41138e-05	0.00155899
GOTERM_BP	GO:0001782	B cell homeostasis	29	8	5.50151	6.51681e-05	0.00157103
GOTERM_BP	GO:0048535	lymph node development	29	8	5.50151	6.51681e-05	0.00157103
GOTERM_BP	GO:0002687	positive regulation of leukocyte migration	22	7	6.34549	6.87037e-05	0.00163521
GOTERM_BP	GO:0007159	leukocyte cell-cell adhesion	22	7	6.34549	6.87037e-05	0.00163521
GOTERM_BP	GO:0016064	immunoglobulin mediated immune response	22	7	6.34549	6.87037e-05	0.00163521
GOTERM_BP	GO:0030512	negative regulation of transforming growth factor beta receptor signaling pathway	55	11	3.9886	7.52758e-05	0.00177643
GOTERM_BP	GO:0060326	cell chemotaxis	55	11	3.9886	7.52758e-05	0.00177643
GOTERM_BP	GO:0001657	ureteric bud development	46	10	4.33543	7.55861e-05	0.00177643
GOTERM_BP	GO:0071222	cellular response to lipopolysaccharide	177	22	2.47879	8.10297e-05	0.00189643
GOTERM_BP	GO:0046849	bone remodeling	16	6	7.47862	8.13941e-05	0.00189706
GOTERM_BP	GO:0032715	negative regulation of interleukin-6 production	30	8	5.31813	8.49781e-05	0.00197241
GOTERM_BP	GO:0045132	meiotic chromosome segregation	6	4	13.2953	8.69897e-05	0.00200254
GOTERM_BP	GO:0045893	positive regulation of transcription, DNA-templated	569	50	1.75246	9.08383e-05	0.00207414
GOTERM_BP	GO:0010862	positive regulation of pathway-restricted SMAD protein phosphorylation	47	10	4.24319	9.17362e-05	0.00207775
GOTERM_BP	GO:0030514	negative regulation of BMP signaling pathway	47	10	4.24319	9.17362e-05	0.00207775
GOTERM_BP	GO:0009612	response to mechanical stimulus	23	7	6.0696	9.44993e-05	0.00211475
GOTERM_BP	GO:0001937	negative regulation of endothelial cell proliferation	31	8	5.14657	0.000109529	0.00243171
GOTERM_BP	GO:0010744	positive regulation of macrophage derived foam cell differentiation	11	5	9.06499	0.00011268	0.00244371
GOTERM_BP	GO:0031953	negative regulation of protein autophosphorylation	11	5	9.06499	0.00011268	0.00244371
GOTERM_BP	GO:0032060	bleb assembly	11	5	9.06499	0.00011268	0.00244371
GOTERM_BP	GO:0043589	skin morphogenesis	11	5	9.06499	0.00011268	0.00244371
GOTERM_BP	GO:0050728	negative regulation of inflammatory response	88	14	3.17275	0.00011724	0.00252923
GOTERM_BP	GO:0002224	toll-like receptor signaling pathway	17	6	7.0387	0.00012046	0.0025533
GOTERM_BP	GO:0045579	positive regulation of B cell differentiation	17	6	7.0387	0.00012046	0.0025533
GOTERM_BP	GO:0048745	smooth muscle tissue development	17	6	7.0387	0.00012046	0.0025533
GOTERM_BP	GO:2000573	positive regulation of DNA biosynthetic process	17	6	7.0387	0.00012046	0.0025533
GOTERM_BP	GO:0002246	wound healing involved in inflammatory response	3	3	19.943	0.000125779	0.002607
GOTERM_BP	GO:0038094	Fc-gamma receptor signaling pathway	3	3	19.943	0.000125779	0.002607
GOTERM_BP	GO:0071672	negative regulation of smooth muscle cell chemotaxis	3	3	19.943	0.000125779	0.002607
GOTERM_BP	GO:0045453	bone resorption	24	7	5.8167	0.000127658	0.00263623
GOTERM_BP	GO:0010595	positive regulation of endothelial cell migration	40	9	4.48717	0.000129925	0.00267323
GOTERM_BP	GO:0001701	in utero embryonic development	288	30	2.07739	0.00013126	0.00269083
GOTERM_BP	GO:0031532	actin cytoskeleton reorganization	50	10	3.9886	0.000158747	0.00321505
GOTERM_BP	GO:0030217	T cell differentiation	41	9	4.37773	0.000159121	0.00321505
GOTERM_BP	GO:0001666	response to hypoxia	113	16	2.82378	0.000163216	0.00328596
GOTERM_BP	GO:0035556	intracellular signal transduction	405	38	1.87119	0.000167139	0.00335293
GOTERM_BP	GO:0008283	cell proliferation	212	24	2.2577	0.000172139	0.00342241
GOTERM_BP	GO:0009314	response to radiation	18	6	6.64766	0.00017304	0.00342241
GOTERM_BP	GO:0030889	negative regulation of B cell proliferation	18	6	6.64766	0.00017304	0.00342241
GOTERM_BP	GO:0009725	response to hormone	33	8	4.83466	0.0001763	0.00343847
GOTERM_BP	GO:0010718	positive regulation of epithelial to mesenchymal transition	33	8	4.83466	0.0001763	0.00343847
GOTERM_BP	GO:0060349	bone morphogenesis	33	8	4.83466	0.0001763	0.00343847
GOTERM_BP	GO:2001240	negative regulation of extrinsic apoptotic signaling pathway in absence of ligand	33	8	4.83466	0.0001763	0.00343847
GOTERM_BP	GO:0007076	mitotic chromosome condensation	12	5	8.30957	0.000185185	0.00353606
GOTERM_BP	GO:0008347	glial cell migration	12	5	8.30957	0.000185185	0.00353606
GOTERM_BP	GO:0009607	response to biotic stimulus	12	5	8.30957	0.000185185	0.00353606
GOTERM_BP	GO:0031571	mitotic G1 DNA damage checkpoint	12	5	8.30957	0.000185185	0.00353606
GOTERM_BP	GO:0032461	positive regulation of protein oligomerization	12	5	8.30957	0.000185185	0.00353606
GOTERM_BP	GO:0007050	cell cycle arrest	81	13	3.20072	0.000185711	0.00353606
GOTERM_BP	GO:0032729	positive regulation of interferon-gamma production	51	10	3.91039	0.000188683	0.00358051
GOTERM_BP	GO:0001955	blood vessel maturation	7	4	11.396	0.000194887	0.00362477
GOTERM_BP	GO:0031346	positive regulation of cell projection organization	7	4	11.396	0.000194887	0.00362477
GOTERM_BP	GO:0048251	elastic fiber assembly	7	4	11.396	0.000194887	0.00362477
GOTERM_BP	GO:0051256	mitotic spindle midzone assembly	7	4	11.396	0.000194887	0.00362477
GOTERM_BP	GO:0045907	positive regulation of vasoconstriction	43	9	4.17411	0.000234038	0.00426815
GOTERM_BP	GO:2001237	negative regulation of extrinsic apoptotic signaling pathway	43	9	4.17411	0.000234038	0.00426815
GOTERM_BP	GO:0043410	positive regulation of MAPK cascade	94	14	2.97023	0.000240283	0.00434659
GOTERM_BP	GO:0006801	superoxide metabolic process	19	6	6.29778	0.000242208	0.00434659
GOTERM_BP	GO:0030278	regulation of ossification	19	6	6.29778	0.000242208	0.00434659
GOTERM_BP	GO:0097194	execution phase of apoptosis	19	6	6.29778	0.000242208	0.00434659
GOTERM_BP	GO:0071346	cellular response to interferon-gamma	53	10	3.76283	0.000262909	0.00470306
GOTERM_BP	GO:0006953	acute-phase response	27	7	5.1704	0.000287033	0.0050377
GOTERM_BP	GO:0035025	positive regulation of Rho protein signal transduction	27	7	5.1704	0.000287033	0.0050377
GOTERM_BP	GO:0031529	ruffle organization	13	5	7.67038	0.000288509	0.0050377
GOTERM_BP	GO:0040037	negative regulation of fibroblast growth factor receptor signaling pathway	13	5	7.67038	0.000288509	0.0050377
GOTERM_BP	GO:0044342	type B pancreatic cell proliferation	13	5	7.67038	0.000288509	0.0050377
GOTERM_BP	GO:0045651	positive regulation of macrophage differentiation	13	5	7.67038	0.000288509	0.0050377
GOTERM_BP	GO:0060391	positive regulation of SMAD protein import into nucleus	13	5	7.67038	0.000288509	0.0050377
GOTERM_BP	GO:0001933	negative regulation of protein phosphorylation	85	13	3.0501	0.000303727	0.00528185
GOTERM_BP	GO:0042476	odontogenesis	20	6	5.98289	0.000331391	0.00568713
GOTERM_BP	GO:0050718	positive regulation of interleukin-1 beta secretion	20	6	5.98289	0.000331391	0.00568713
GOTERM_BP	GO:0000187	activation of MAPK activity	75	12	3.19088	0.000334616	0.00568713
GOTERM_BP	GO:0050679	positive regulation of epithelial cell proliferation	75	12	3.19088	0.000334616	0.00568713
GOTERM_BP	GO:0000910	cytokinesis	36	8	4.43177	0.000336145	0.00568713
GOTERM_BP	GO:0040007	growth	36	8	4.43177	0.000336145	0.00568713
GOTERM_BP	GO:0048754	branching morphogenesis of an epithelial tube	36	8	4.43177	0.000336145	0.00568713
GOTERM_BP	GO:0072593	reactive oxygen species metabolic process	36	8	4.43177	0.000336145	0.00568713
GOTERM_BP	GO:0001798	positive regulation of type IIa hypersensitivity	8	4	9.97149	0.000374268	0.00602367
GOTERM_BP	GO:0006013	mannose metabolic process	8	4	9.97149	0.000374268	0.00602367
GOTERM_BP	GO:0010518	positive regulation of phospholipase activity	8	4	9.97149	0.000374268	0.00602367
GOTERM_BP	GO:0035456	response to interferon-beta	8	4	9.97149	0.000374268	0.00602367
GOTERM_BP	GO:0035988	chondrocyte proliferation	8	4	9.97149	0.000374268	0.00602367
GOTERM_BP	GO:0038063	collagen-activated tyrosine kinase receptor signaling pathway	8	4	9.97149	0.000374268	0.00602367
GOTERM_BP	GO:0048245	eosinophil chemotaxis	8	4	9.97149	0.000374268	0.00602367
GOTERM_BP	GO:0050650	chondroitin sulfate proteoglycan biosynthetic process	8	4	9.97149	0.000374268	0.00602367
GOTERM_BP	GO:0051315	attachment of mitotic spindle microtubules to kinetochore	8	4	9.97149	0.000374268	0.00602367
GOTERM_BP	GO:0060907	positive regulation of macrophage cytokine production	8	4	9.97149	0.000374268	0.00602367
GOTERM_BP	GO:0071223	cellular response to lipoteichoic acid	8	4	9.97149	0.000374268	0.00602367
GOTERM_BP	GO:0000902	cell morphogenesis	76	12	3.14889	0.000379494	0.00607298
GOTERM_BP	GO:0007417	central nervous system development	76	12	3.14889	0.000379494	0.00607298
GOTERM_BP	GO:0071310	cellular response to organic substance	37	8	4.31199	0.000410201	0.00652719
GOTERM_BP	GO:0006855	drug transmembrane transport	14	5	7.12249	0.000430298	0.00677026
GOTERM_BP	GO:0048771	tissue remodeling	14	5	7.12249	0.000430298	0.00677026
GOTERM_BP	GO:0001837	epithelial to mesenchymal transition	29	7	4.81382	0.000462062	0.00718947
GOTERM_BP	GO:0050852	T cell receptor signaling pathway	47	9	3.81887	0.000472343	0.00721476
GOTERM_BP	GO:0000320	re-entry into mitotic cell cycle	4	3	14.9572	0.000484238	0.00721476
GOTERM_BP	GO:0002292	T cell differentiation involved in immune response	4	3	14.9572	0.000484238	0.00721476
GOTERM_BP	GO:0032252	secretory granule localization	4	3	14.9572	0.000484238	0.00721476
GOTERM_BP	GO:0045185	maintenance of protein location	4	3	14.9572	0.000484238	0.00721476
GOTERM_BP	GO:0097350	neutrophil clearance	4	3	14.9572	0.000484238	0.00721476
GOTERM_BP	GO:2000562	negative regulation of CD4-positive, alpha-beta T cell proliferation	4	3	14.9572	0.000484238	0.00721476
GOTERM_BP	GO:2001016	positive regulation of skeletal muscle cell differentiation	4	3	14.9572	0.000484238	0.00721476
GOTERM_BP	GO:0031623	receptor internalization	38	8	4.19852	0.00049698	0.00738502
GOTERM_BP	GO:0007200	phospholipase C-activating G-protein coupled receptor signaling pathway	58	10	3.43844	0.000560722	0.00831023
GOTERM_BP	GO:0070372	regulation of ERK1 and ERK2 cascade	30	7	4.65336	0.000576826	0.0085264
GOTERM_BP	GO:0034341	response to interferon-gamma	22	6	5.43899	0.000585238	0.00856063
GOTERM_BP	GO:0051497	negative regulation of stress fiber assembly	22	6	5.43899	0.000585238	0.00856063
GOTERM_BP	GO:1902895	positive regulation of pri-miRNA transcription from RNA polymerase II promoter	22	6	5.43899	0.000585238	0.00856063
GOTERM_BP	GO:0035458	cellular response to interferon-beta	39	8	4.09087	0.000598048	0.00870268
GOTERM_BP	GO:0060325	face morphogenesis	39	8	4.09087	0.000598048	0.00870268
GOTERM_BP	GO:0001913	T cell mediated cytotoxicity	15	5	6.64766	0.000618884	0.00886804
GOTERM_BP	GO:0006693	prostaglandin metabolic process	15	5	6.64766	0.000618884	0.00886804
GOTERM_BP	GO:0032481	positive regulation of type I interferon production	15	5	6.64766	0.000618884	0.00886804
GOTERM_BP	GO:0032695	negative regulation of interleukin-12 production	15	5	6.64766	0.000618884	0.00886804
GOTERM_BP	GO:2000249	regulation of actin cytoskeleton reorganization	15	5	6.64766	0.000618884	0.00886804
GOTERM_BP	GO:0002281	macrophage activation involved in immune response	9	4	8.86354	0.000646928	0.00906184
GOTERM_BP	GO:0003417	growth plate cartilage development	9	4	8.86354	0.000646928	0.00906184
GOTERM_BP	GO:0008354	germ cell migration	9	4	8.86354	0.000646928	0.00906184
GOTERM_BP	GO:0030166	proteoglycan biosynthetic process	9	4	8.86354	0.000646928	0.00906184
GOTERM_BP	GO:0060346	bone trabecula formation	9	4	8.86354	0.000646928	0.00906184
GOTERM_BP	GO:0045600	positive regulation of fat cell differentiation	49	9	3.663	0.000650944	0.00909541
GOTERM_BP	GO:0001569	branching involved in blood vessel morphogenesis	40	8	3.9886	0.000715079	0.00991752
GOTERM_BP	GO:0014911	positive regulation of smooth muscle cell migration	40	8	3.9886	0.000715079	0.00991752
GOTERM_BP	GO:0050727	regulation of inflammatory response	60	10	3.32383	0.000740014	0.0102129
GOTERM_BP	GO:0006270	DNA replication initiation	23	6	5.20252	0.00075844	0.010416
GOTERM_BP	GO:0030036	actin cytoskeleton organization	142	17	2.38754	0.000773872	0.010602
GOTERM_BP	GO:0034097	response to cytokine	61	10	3.26934	0.000845947	0.0115613
GOTERM_BP	GO:0001516	prostaglandin biosynthetic process	16	5	6.23218	0.000863198	0.0116833
GOTERM_BP	GO:0030261	chromosome condensation	16	5	6.23218	0.000863198	0.0116833
GOTERM_BP	GO:0043277	apoptotic cell clearance	16	5	6.23218	0.000863198	0.0116833
GOTERM_BP	GO:0000086	G2/M transition of mitotic cell cycle	32	7	4.36253	0.000873691	0.0117686
GOTERM_BP	GO:0007249	I-kappaB kinase/NF-kappaB signaling	32	7	4.36253	0.000873691	0.0117686
GOTERM_BP	GO:0019882	antigen processing and presentation	51	9	3.51935	0.000881196	0.0118131
GOTERM_BP	GO:0007411	axon guidance	132	16	2.41733	0.000954024	0.0127589
GOTERM_BP	GO:0007015	actin filament organization	84	12	2.849	0.000957367	0.0127732
GOTERM_BP	GO:0009987	cellular process	24	6	4.98574	0.0009687	0.0128028
GOTERM_BP	GO:0030511	positive regulation of transforming growth factor beta receptor signaling pathway	24	6	4.98574	0.0009687	0.0128028
GOTERM_BP	GO:0045216	cell-cell junction organization	24	6	4.98574	0.0009687	0.0128028
GOTERM_BP	GO:1900182	positive regulation of protein localization to nucleus	24	6	4.98574	0.0009687	0.0128028
GOTERM_BP	GO:0001974	blood vessel remodeling	42	8	3.79866	0.00100427	0.0132108
GOTERM_BP	GO:0055072	iron ion homeostasis	42	8	3.79866	0.00100427	0.0132108
GOTERM_BP	GO:0032963	collagen metabolic process	10	4	7.97719	0.00103547	0.0132488
GOTERM_BP	GO:0033598	mammary gland epithelial cell proliferation	10	4	7.97719	0.00103547	0.0132488
GOTERM_BP	GO:0035313	wound healing, spreading of epidermal cells	10	4	7.97719	0.00103547	0.0132488
GOTERM_BP	GO:0044319	wound healing, spreading of cells	10	4	7.97719	0.00103547	0.0132488
GOTERM_BP	GO:0071404	cellular response to low-density lipoprotein particle stimulus	10	4	7.97719	0.00103547	0.0132488
GOTERM_BP	GO:1900119	positive regulation of execution phase of apoptosis	10	4	7.97719	0.00103547	0.0132488
GOTERM_BP	GO:2000810	regulation of bicellular tight junction assembly	10	4	7.97719	0.00103547	0.0132488
GOTERM_BP	GO:0001957	intramembranous ossification	5	3	11.9658	0.00116529	0.0142266
GOTERM_BP	GO:0007044	cell-substrate junction assembly	5	3	11.9658	0.00116529	0.0142266
GOTERM_BP	GO:0010694	positive regulation of alkaline phosphatase activity	5	3	11.9658	0.00116529	0.0142266
GOTERM_BP	GO:0010936	negative regulation of macrophage cytokine production	5	3	11.9658	0.00116529	0.0142266
GOTERM_BP	GO:0016202	regulation of striated muscle tissue development	5	3	11.9658	0.00116529	0.0142266
GOTERM_BP	GO:0042482	positive regulation of odontogenesis	5	3	11.9658	0.00116529	0.0142266
GOTERM_BP	GO:0044772	mitotic cell cycle phase transition	5	3	11.9658	0.00116529	0.0142266
GOTERM_BP	GO:0045351	type I interferon biosynthetic process	5	3	11.9658	0.00116529	0.0142266
GOTERM_BP	GO:0045621	positive regulation of lymphocyte differentiation	5	3	11.9658	0.00116529	0.0142266
GOTERM_BP	GO:0048841	regulation of axon extension involved in axon guidance	5	3	11.9658	0.00116529	0.0142266
GOTERM_BP	GO:0060033	anatomical structure regression	5	3	11.9658	0.00116529	0.0142266
GOTERM_BP	GO:0060666	dichotomous subdivision of terminal units involved in salivary gland branching	5	3	11.9658	0.00116529	0.0142266
GOTERM_BP	GO:2000121	regulation of removal of superoxide radicals	5	3	11.9658	0.00116529	0.0142266
GOTERM_BP	GO:2000427	positive regulation of apoptotic cell clearance	5	3	11.9658	0.00116529	0.0142266
GOTERM_BP	GO:0002042	cell migration involved in sprouting angiogenesis	17	5	5.86558	0.00117267	0.0142266
GOTERM_BP	GO:0043032	positive regulation of macrophage activation	17	5	5.86558	0.00117267	0.0142266
GOTERM_BP	GO:0050732	negative regulation of peptidyl-tyrosine phosphorylation	17	5	5.86558	0.00117267	0.0142266
GOTERM_BP	GO:1900745	positive regulation of p38MAPK cascade	17	5	5.86558	0.00117267	0.0142266
GOTERM_BP	GO:0007162	negative regulation of cell adhesion	43	8	3.71032	0.00118033	0.0142578
GOTERM_BP	GO:0009611	response to wounding	43	8	3.71032	0.00118033	0.0142578
GOTERM_BP	GO:0001843	neural tube closure	98	13	2.6455	0.00121264	0.0146167
GOTERM_BP	GO:0001816	cytokine production	25	6	4.78631	0.00122103	0.0146237
GOTERM_BP	GO:0048844	artery morphogenesis	25	6	4.78631	0.00122103	0.0146237
GOTERM_BP	GO:0060395	SMAD protein signal transduction	75	11	2.92497	0.00123502	0.0147599
GOTERM_BP	GO:0006461	protein complex assembly	64	10	3.11609	0.00124073	0.0147966
GOTERM_BP	GO:0045892	negative regulation of transcription, DNA-templated	481	40	1.65846	0.00127187	0.0151302
GOTERM_BP	GO:0042110	T cell activation	34	7	4.10591	0.00127948	0.0151302
GOTERM_BP	GO:0050715	positive regulation of cytokine secretion	34	7	4.10591	0.00127948	0.0151302
GOTERM_BP	GO:0006469	negative regulation of protein kinase activity	99	13	2.61877	0.00133316	0.0157318
GOTERM_BP	GO:0000122	negative regulation of transcription from RNA polymerase II promoter	721	55	1.52131	0.0013667	0.0160939
GOTERM_BP	GO:0018108	peptidyl-tyrosine phosphorylation	65	10	3.06815	0.00140157	0.0164699
GOTERM_BP	GO:0043547	positive regulation of GTPase activity	137	16	2.32911	0.00142022	0.0166543
GOTERM_BP	GO:0002053	positive regulation of mesenchymal cell proliferation	35	7	3.9886	0.00153101	0.0178056
GOTERM_BP	GO:0010596	negative regulation of endothelial cell migration	18	5	5.53972	0.00155715	0.0178056
GOTERM_BP	GO:0031589	cell-substrate adhesion	18	5	5.53972	0.00155715	0.0178056
GOTERM_BP	GO:0033198	response to ATP	18	5	5.53972	0.00155715	0.0178056
GOTERM_BP	GO:0090201	negative regulation of release of cytochrome c from mitochondria	18	5	5.53972	0.00155715	0.0178056
GOTERM_BP	GO:2000045	regulation of G1/S transition of mitotic cell cycle	18	5	5.53972	0.00155715	0.0178056
GOTERM_BP	GO:2000778	positive regulation of interleukin-6 secretion	18	5	5.53972	0.00155715	0.0178056
GOTERM_BP	GO:0033089	positive regulation of T cell differentiation in thymus	11	4	7.25199	0.00156278	0.0178056
GOTERM_BP	GO:0042554	superoxide anion generation	11	4	7.25199	0.00156278	0.0178056
GOTERM_BP	GO:0050777	negative regulation of immune response	11	4	7.25199	0.00156278	0.0178056
GOTERM_BP	GO:0051272	positive regulation of cellular component movement	11	4	7.25199	0.00156278	0.0178056
GOTERM_BP	GO:0060968	regulation of gene silencing	11	4	7.25199	0.00156278	0.0178056
GOTERM_BP	GO:0010977	negative regulation of neuron projection development	66	10	3.02166	0.00157895	0.0179533
GOTERM_BP	GO:0006898	receptor-mediated endocytosis	45	8	3.54542	0.00160585	0.0181491
GOTERM_BP	GO:0030838	positive regulation of actin filament polymerization	45	8	3.54542	0.00160585	0.0181491
GOTERM_BP	GO:0045429	positive regulation of nitric oxide biosynthetic process	45	8	3.54542	0.00160585	0.0181491
GOTERM_BP	GO:0001570	vasculogenesis	67	10	2.97656	0.00177409	0.0199302
GOTERM_BP	GO:0043627	response to estrogen	36	7	3.8778	0.00181942	0.020358
GOTERM_BP	GO:0051017	actin filament bundle assembly	36	7	3.8778	0.00181942	0.020358
GOTERM_BP	GO:0007052	mitotic spindle organization	27	6	4.43177	0.00187316	0.0207935
GOTERM_BP	GO:0043552	positive regulation of phosphatidylinositol 3-kinase activity	27	6	4.43177	0.00187316	0.0207935
GOTERM_BP	GO:0045765	regulation of angiogenesis	27	6	4.43177	0.00187316	0.0207935
GOTERM_BP	GO:0090200	positive regulation of release of cytochrome c from mitochondria	27	6	4.43177	0.00187316	0.0207935
GOTERM_BP	GO:0007010	cytoskeleton organization	103	13	2.51707	0.00191929	0.0212637
GOTERM_BP	GO:0006509	membrane protein ectodomain proteolysis	19	5	5.24815	0.00202677	0.0222786
GOTERM_BP	GO:0034113	heterotypic cell-cell adhesion	19	5	5.24815	0.00202677	0.0222786
GOTERM_BP	GO:0010976	positive regulation of neuron projection development	142	16	2.2471	0.0020649	0.0226534
GOTERM_BP	GO:0016049	cell growth	47	8	3.39455	0.00214445	0.0234802
GOTERM_BP	GO:0010466	negative regulation of peptidase activity	117	14	2.38634	0.00218537	0.0235514
GOTERM_BP	GO:0002819	regulation of adaptive immune response	6	3	9.97149	0.00224359	0.0235514
GOTERM_BP	GO:0006929	substrate-dependent cell migration	6	3	9.97149	0.00224359	0.0235514
GOTERM_BP	GO:0034405	response to fluid shear stress	6	3	9.97149	0.00224359	0.0235514
GOTERM_BP	GO:0042270	protection from natural killer cell mediated cytotoxicity	6	3	9.97149	0.00224359	0.0235514
GOTERM_BP	GO:0043615	astrocyte cell migration	6	3	9.97149	0.00224359	0.0235514
GOTERM_BP	GO:0045657	positive regulation of monocyte differentiation	6	3	9.97149	0.00224359	0.0235514
GOTERM_BP	GO:0060337	type I interferon signaling pathway	6	3	9.97149	0.00224359	0.0235514
GOTERM_BP	GO:0060978	angiogenesis involved in coronary vascular morphogenesis	6	3	9.97149	0.00224359	0.0235514
GOTERM_BP	GO:0070192	chromosome organization involved in meiotic cell cycle	6	3	9.97149	0.00224359	0.0235514
GOTERM_BP	GO:0090382	phagosome maturation	6	3	9.97149	0.00224359	0.0235514
GOTERM_BP	GO:1903140	regulation of establishment of endothelial barrier	6	3	9.97149	0.00224359	0.0235514
GOTERM_BP	GO:2000271	positive regulation of fibroblast apoptotic process	6	3	9.97149	0.00224359	0.0235514
GOTERM_BP	GO:0001775	cell activation	12	4	6.64766	0.00225158	0.0235514
GOTERM_BP	GO:0043116	negative regulation of vascular permeability	12	4	6.64766	0.00225158	0.0235514
GOTERM_BP	GO:0048009	insulin-like growth factor receptor signaling pathway	12	4	6.64766	0.00225158	0.0235514
GOTERM_BP	GO:0051764	actin crosslink formation	12	4	6.64766	0.00225158	0.0235514
GOTERM_BP	GO:0030316	osteoclast differentiation	28	6	4.27349	0.00228413	0.0238032
GOTERM_BP	GO:0070207	protein homotrimerization	28	6	4.27349	0.00228413	0.0238032
GOTERM_BP	GO:0030097	hemopoiesis	81	11	2.70831	0.00232751	0.0238376
GOTERM_BP	GO:0002431	Fc receptor mediated stimulatory signaling pathway	2	2	19.943	0.00251234	0.0238376
GOTERM_BP	GO:0002544	chronic inflammatory response	2	2	19.943	0.00251234	0.0238376
GOTERM_BP	GO:0002588	positive regulation of antigen processing and presentation of peptide antigen via MHC class II	2	2	19.943	0.00251234	0.0238376
GOTERM_BP	GO:0002764	immune response-regulating signaling pathway	2	2	19.943	0.00251234	0.0238376
GOTERM_BP	GO:0010710	regulation of collagen catabolic process	2	2	19.943	0.00251234	0.0238376
GOTERM_BP	GO:0010712	regulation of collagen metabolic process	2	2	19.943	0.00251234	0.0238376
GOTERM_BP	GO:0010716	negative regulation of extracellular matrix disassembly	2	2	19.943	0.00251234	0.0238376
GOTERM_BP	GO:0034381	plasma lipoprotein particle clearance	2	2	19.943	0.00251234	0.0238376
GOTERM_BP	GO:0035026	leading edge cell differentiation	2	2	19.943	0.00251234	0.0238376
GOTERM_BP	GO:0035583	sequestering of TGFbeta in extracellular matrix	2	2	19.943	0.00251234	0.0238376
GOTERM_BP	GO:0038065	collagen-activated signaling pathway	2	2	19.943	0.00251234	0.0238376
GOTERM_BP	GO:0038145	macrophage colony-stimulating factor signaling pathway	2	2	19.943	0.00251234	0.0238376
GOTERM_BP	GO:0042488	positive regulation of odontogenesis of dentin-containing tooth	2	2	19.943	0.00251234	0.0238376
GOTERM_BP	GO:0045833	negative regulation of lipid metabolic process	2	2	19.943	0.00251234	0.0238376
GOTERM_BP	GO:0050902	leukocyte adhesive activation	2	2	19.943	0.00251234	0.0238376
GOTERM_BP	GO:0051270	regulation of cellular component movement	2	2	19.943	0.00251234	0.0238376
GOTERM_BP	GO:0060197	cloacal septation	2	2	19.943	0.00251234	0.0238376
GOTERM_BP	GO:0060390	regulation of SMAD protein import into nucleus	2	2	19.943	0.00251234	0.0238376
GOTERM_BP	GO:0070483	detection of hypoxia	2	2	19.943	0.00251234	0.0238376
GOTERM_BP	GO:0070563	negative regulation of vitamin D receptor signaling pathway	2	2	19.943	0.00251234	0.0238376
GOTERM_BP	GO:0072239	metanephric glomerulus vasculature development	2	2	19.943	0.00251234	0.0238376
GOTERM_BP	GO:0090265	positive regulation of immune complex clearance by monocytes and macrophages	2	2	19.943	0.00251234	0.0238376
GOTERM_BP	GO:0090343	positive regulation of cell aging	2	2	19.943	0.00251234	0.0238376
GOTERM_BP	GO:1901653	cellular response to peptide	2	2	19.943	0.00251234	0.0238376
GOTERM_BP	GO:1902622	regulation of neutrophil migration	2	2	19.943	0.00251234	0.0238376
GOTERM_BP	GO:1904684	negative regulation of metalloendopeptidase activity	2	2	19.943	0.00251234	0.0238376
GOTERM_BP	GO:1905005	regulation of epithelial to mesenchymal transition involved in endocardial cushion formation	2	2	19.943	0.00251234	0.0238376
GOTERM_BP	GO:1905072	cardiac jelly development	2	2	19.943	0.00251234	0.0238376
GOTERM_BP	GO:1905075	positive regulation of occluding junction disassembly	2	2	19.943	0.00251234	0.0238376
GOTERM_BP	GO:2000105	positive regulation of DNA-dependent DNA replication	2	2	19.943	0.00251234	0.0238376
GOTERM_BP	GO:2000418	positive regulation of eosinophil migration	2	2	19.943	0.00251234	0.0238376
GOTERM_BP	GO:2000473	positive regulation of hematopoietic stem cell migration	2	2	19.943	0.00251234	0.0238376
GOTERM_BP	GO:0003281	ventricular septum development	38	7	3.67371	0.00252111	0.0238402
GOTERM_BP	GO:0048701	embryonic cranial skeleton morphogenesis	38	7	3.67371	0.00252111	0.0238402
GOTERM_BP	GO:0010033	response to organic substance	59	9	3.04215	0.0025447	0.0239825
GOTERM_BP	GO:0002244	hematopoietic progenitor cell differentiation	94	12	2.54591	0.00256111	0.0240967
GOTERM_BP	GO:2000179	positive regulation of neural precursor cell proliferation	20	5	4.98574	0.00259189	0.0243456
GOTERM_BP	GO:0060021	palate development	83	11	2.64304	0.00283013	0.0265389
GOTERM_BP	GO:0045860	positive regulation of protein kinase activity	60	9	2.99145	0.00286317	0.026804
GOTERM_BP	GO:2001235	positive regulation of apoptotic signaling pathway	39	7	3.57951	0.00294177	0.0274941
GOTERM_BP	GO:0022617	extracellular matrix disassembly	13	4	6.1363	0.00312405	0.0287669
GOTERM_BP	GO:0043129	surfactant homeostasis	13	4	6.1363	0.00312405	0.0287669
GOTERM_BP	GO:0043518	negative regulation of DNA damage response, signal transduction by p53 class mediator	13	4	6.1363	0.00312405	0.0287669
GOTERM_BP	GO:0043537	negative regulation of blood vessel endothelial cell migration	13	4	6.1363	0.00312405	0.0287669
GOTERM_BP	GO:0050921	positive regulation of chemotaxis	13	4	6.1363	0.00312405	0.0287669
GOTERM_BP	GO:2000679	positive regulation of transcription regulatory region DNA binding	13	4	6.1363	0.00312405	0.0287669
GOTERM_BP	GO:0016311	dephosphorylation	109	13	2.37852	0.00318358	0.0292192
GOTERM_BP	GO:0045648	positive regulation of erythrocyte differentiation	21	5	4.74833	0.00326299	0.0298505
GOTERM_BP	GO:0045879	negative regulation of smoothened signaling pathway	21	5	4.74833	0.00326299	0.0298505
GOTERM_BP	GO:0012501	programmed cell death	30	6	3.9886	0.00330511	0.0299916
GOTERM_BP	GO:0043388	positive regulation of DNA binding	30	6	3.9886	0.00330511	0.0299916
GOTERM_BP	GO:0045840	positive regulation of mitotic nuclear division	30	6	3.9886	0.00330511	0.0299916
GOTERM_BP	GO:0051482	positive regulation of cytosolic calcium ion concentration involved in phospholipase C-activating G-protein coupled signaling pathway	30	6	3.9886	0.00330511	0.0299916
GOTERM_BP	GO:0090004	positive regulation of establishment of protein localization to plasma membrane	30	6	3.9886	0.00330511	0.0299916
GOTERM_BP	GO:0005975	carbohydrate metabolic process	190	19	1.9943	0.00332527	0.0301259
GOTERM_BP	GO:0032869	cellular response to insulin stimulus	73	10	2.73191	0.00339267	0.030687
GOTERM_BP	GO:0034446	substrate adhesion-dependent cell spreading	40	7	3.49002	0.0034141	0.0308312
GOTERM_BP	GO:0051092	positive regulation of NF-kappaB transcription factor activity	110	13	2.3569	0.00344858	0.0310926
GOTERM_BP	GO:0007399	nervous system development	399	33	1.64942	0.00351097	0.0316044
GOTERM_BP	GO:0030326	embryonic limb morphogenesis	62	9	2.89495	0.00359409	0.0322492
GOTERM_BP	GO:0002043	blood vessel endothelial cell proliferation involved in sprouting angiogenesis	7	3	8.54699	0.00378012	0.0329704
GOTERM_BP	GO:0003094	glomerular filtration	7	3	8.54699	0.00378012	0.0329704
GOTERM_BP	GO:0003209	cardiac atrium morphogenesis	7	3	8.54699	0.00378012	0.0329704
GOTERM_BP	GO:0006268	DNA unwinding involved in DNA replication	7	3	8.54699	0.00378012	0.0329704
GOTERM_BP	GO:0010032	meiotic chromosome condensation	7	3	8.54699	0.00378012	0.0329704
GOTERM_BP	GO:0010886	positive regulation of cholesterol storage	7	3	8.54699	0.00378012	0.0329704
GOTERM_BP	GO:0015677	copper ion import	7	3	8.54699	0.00378012	0.0329704
GOTERM_BP	GO:0030214	hyaluronan catabolic process	7	3	8.54699	0.00378012	0.0329704
GOTERM_BP	GO:0032611	interleukin-1 beta production	7	3	8.54699	0.00378012	0.0329704
GOTERM_BP	GO:0033622	integrin activation	7	3	8.54699	0.00378012	0.0329704
GOTERM_BP	GO:0040036	regulation of fibroblast growth factor receptor signaling pathway	7	3	8.54699	0.00378012	0.0329704
GOTERM_BP	GO:0043619	regulation of transcription from RNA polymerase II promoter in response to oxidative stress	7	3	8.54699	0.00378012	0.0329704
GOTERM_BP	GO:0045656	negative regulation of monocyte differentiation	7	3	8.54699	0.00378012	0.0329704
GOTERM_BP	GO:0045730	respiratory burst	7	3	8.54699	0.00378012	0.0329704
GOTERM_BP	GO:1904706	negative regulation of vascular smooth muscle cell proliferation	7	3	8.54699	0.00378012	0.0329704
GOTERM_BP	GO:0030168	platelet activation	31	6	3.85993	0.00392718	0.0340942
GOTERM_BP	GO:0043029	T cell homeostasis	31	6	3.85993	0.00392718	0.0340942
GOTERM_BP	GO:0048015	phosphatidylinositol-mediated signaling	31	6	3.85993	0.00392718	0.0340942
GOTERM_BP	GO:0002028	regulation of sodium ion transport	22	5	4.53249	0.00405057	0.0348958
GOTERM_BP	GO:0034612	response to tumor necrosis factor	22	5	4.53249	0.00405057	0.0348958
GOTERM_BP	GO:0009268	response to pH	14	4	5.69799	0.00420156	0.0353296
GOTERM_BP	GO:0030195	negative regulation of blood coagulation	14	4	5.69799	0.00420156	0.0353296
GOTERM_BP	GO:0030224	monocyte differentiation	14	4	5.69799	0.00420156	0.0353296
GOTERM_BP	GO:0030225	macrophage differentiation	14	4	5.69799	0.00420156	0.0353296
GOTERM_BP	GO:0030949	positive regulation of vascular endothelial growth factor receptor signaling pathway	14	4	5.69799	0.00420156	0.0353296
GOTERM_BP	GO:0034122	negative regulation of toll-like receptor signaling pathway	14	4	5.69799	0.00420156	0.0353296
GOTERM_BP	GO:0045060	negative thymic T cell selection	14	4	5.69799	0.00420156	0.0353296
GOTERM_BP	GO:0045821	positive regulation of glycolytic process	14	4	5.69799	0.00420156	0.0353296
GOTERM_BP	GO:0050918	positive chemotaxis	14	4	5.69799	0.00420156	0.0353296
GOTERM_BP	GO:0051895	negative regulation of focal adhesion assembly	14	4	5.69799	0.00420156	0.0353296
GOTERM_BP	GO:0060252	positive regulation of glial cell proliferation	14	4	5.69799	0.00420156	0.0353296
GOTERM_BP	GO:0007018	microtubule-based movement	64	9	2.80448	0.00446381	0.0374786
GOTERM_BP	GO:0043407	negative regulation of MAP kinase activity	42	7	3.32383	0.00452959	0.0378612
GOTERM_BP	GO:0045596	negative regulation of cell differentiation	42	7	3.32383	0.00452959	0.0378612
GOTERM_BP	GO:0071560	cellular response to transforming growth factor beta stimulus	42	7	3.32383	0.00452959	0.0378612
GOTERM_BP	GO:0019233	sensory perception of pain	76	10	2.62408	0.00455525	0.038019
GOTERM_BP	GO:0032147	activation of protein kinase activity	32	6	3.73931	0.00463183	0.0384298
GOTERM_BP	GO:1900026	positive regulation of substrate adhesion-dependent cell spreading	32	6	3.73931	0.00463183	0.0384298
GOTERM_BP	GO:0043154	negative regulation of cysteine-type endopeptidase activity involved in apoptotic process	65	9	2.76134	0.00495595	0.0407134
GOTERM_BP	GO:0021772	olfactory bulb development	23	5	4.33543	0.00496505	0.0407134
GOTERM_BP	GO:0071526	semaphorin-plexin signaling pathway	23	5	4.33543	0.00496505	0.0407134
GOTERM_BP	GO:0048147	negative regulation of fibroblast proliferation	33	6	3.626	0.00542525	0.0440426
GOTERM_BP	GO:2001238	positive regulation of extrinsic apoptotic signaling pathway	33	6	3.626	0.00542525	0.0440426
GOTERM_BP	GO:0006952	defense response	116	13	2.23499	0.0054388	0.0440426
GOTERM_BP	GO:0007613	memory	78	10	2.55679	0.00549001	0.0440426
GOTERM_BP	GO:0045444	fat cell differentiation	78	10	2.55679	0.00549001	0.0440426
GOTERM_BP	GO:0003323	type B pancreatic cell development	15	4	5.31813	0.00550435	0.0440426
GOTERM_BP	GO:0006024	glycosaminoglycan biosynthetic process	15	4	5.31813	0.00550435	0.0440426
GOTERM_BP	GO:0042953	lipoprotein transport	15	4	5.31813	0.00550435	0.0440426
GOTERM_BP	GO:0045725	positive regulation of glycogen biosynthetic process	15	4	5.31813	0.00550435	0.0440426
GOTERM_BP	GO:0045779	negative regulation of bone resorption	15	4	5.31813	0.00550435	0.0440426
GOTERM_BP	GO:0051044	positive regulation of membrane protein ectodomain proteolysis	15	4	5.31813	0.00550435	0.0440426
GOTERM_BP	GO:0090026	positive regulation of monocyte chemotaxis	15	4	5.31813	0.00550435	0.0440426
GOTERM_BP	GO:0090303	positive regulation of wound healing	15	4	5.31813	0.00550435	0.0440426
GOTERM_BP	GO:2000406	positive regulation of T cell migration	15	4	5.31813	0.00550435	0.0440426
GOTERM_BP	GO:0001812	positive regulation of type I hypersensitivity	8	3	7.47862	0.00582364	0.045244
GOTERM_BP	GO:0001960	negative regulation of cytokine-mediated signaling pathway	8	3	7.47862	0.00582364	0.045244
GOTERM_BP	GO:0002446	neutrophil mediated immunity	8	3	7.47862	0.00582364	0.045244
GOTERM_BP	GO:0002675	positive regulation of acute inflammatory response	8	3	7.47862	0.00582364	0.045244
GOTERM_BP	GO:0002821	positive regulation of adaptive immune response	8	3	7.47862	0.00582364	0.045244
GOTERM_BP	GO:0010828	positive regulation of glucose transport	8	3	7.47862	0.00582364	0.045244
GOTERM_BP	GO:0019800	peptide cross-linking via chondroitin 4-sulfate glycosaminoglycan	8	3	7.47862	0.00582364	0.045244
GOTERM_BP	GO:0021785	branchiomotor neuron axon guidance	8	3	7.47862	0.00582364	0.045244
GOTERM_BP	GO:0032494	response to peptidoglycan	8	3	7.47862	0.00582364	0.045244
GOTERM_BP	GO:0032680	regulation of tumor necrosis factor production	8	3	7.47862	0.00582364	0.045244
GOTERM_BP	GO:0042058	regulation of epidermal growth factor receptor signaling pathway	8	3	7.47862	0.00582364	0.045244
GOTERM_BP	GO:0045591	positive regulation of regulatory T cell differentiation	8	3	7.47862	0.00582364	0.045244
GOTERM_BP	GO:0048642	negative regulation of skeletal muscle tissue development	8	3	7.47862	0.00582364	0.045244
GOTERM_BP	GO:0060351	cartilage development involved in endochondral bone morphogenesis	8	3	7.47862	0.00582364	0.045244
GOTERM_BP	GO:0061299	retina vasculature morphogenesis in camera-type eye	8	3	7.47862	0.00582364	0.045244
GOTERM_BP	GO:1900027	regulation of ruffle assembly	8	3	7.47862	0.00582364	0.045244
GOTERM_BP	GO:2001046	positive regulation of integrin-mediated signaling pathway	8	3	7.47862	0.00582364	0.045244
GOTERM_BP	GO:0048704	embryonic skeletal system morphogenesis	55	8	2.9008	0.00583783	0.0452884
GOTERM_BP	GO:0007266	Rho protein signal transduction	44	7	3.17275	0.00589989	0.0455842
GOTERM_BP	GO:0051496	positive regulation of stress fiber assembly	44	7	3.17275	0.00589989	0.0455842
GOTERM_BP	GO:0001894	tissue homeostasis	24	5	4.15479	0.00601672	0.0459808
GOTERM_BP	GO:0010575	positive regulation of vascular endothelial growth factor production	24	5	4.15479	0.00601672	0.0459808
GOTERM_BP	GO:0030833	regulation of actin filament polymerization	24	5	4.15479	0.00601672	0.0459808
GOTERM_BP	GO:0042104	positive regulation of activated T cell proliferation	24	5	4.15479	0.00601672	0.0459808
GOTERM_BP	GO:0042474	middle ear morphogenesis	24	5	4.15479	0.00601672	0.0459808
GOTERM_BP	GO:0045672	positive regulation of osteoclast differentiation	24	5	4.15479	0.00601672	0.0459808
GOTERM_BP	GO:0018107	peptidyl-threonine phosphorylation	67	9	2.67891	0.00606564	0.0462917
GOTERM_BP	GO:0045668	negative regulation of osteoblast differentiation	56	8	2.849	0.00651844	0.0496125
GOTERM_BP	GO:0043525	positive regulation of neuron apoptotic process	68	9	2.63951	0.00668761	0.0497236
GOTERM_BP	GO:0003222	ventricular trabecula myocardium morphogenesis	16	4	4.98574	0.0070514	0.0497236
GOTERM_BP	GO:0006491	N-glycan processing	16	4	4.98574	0.0070514	0.0497236
GOTERM_BP	GO:0010389	regulation of G2/M transition of mitotic cell cycle	16	4	4.98574	0.0070514	0.0497236
GOTERM_BP	GO:0032270	positive regulation of cellular protein metabolic process	16	4	4.98574	0.0070514	0.0497236
GOTERM_BP	GO:0045019	negative regulation of nitric oxide biosynthetic process	16	4	4.98574	0.0070514	0.0497236
GOTERM_BP	GO:0045667	regulation of osteoblast differentiation	16	4	4.98574	0.0070514	0.0497236
GOTERM_BP	GO:0046697	decidualization	16	4	4.98574	0.0070514	0.0497236
GOTERM_BP	GO:2001222	regulation of neuron migration	16	4	4.98574	0.0070514	0.0497236
GOTERM_BP	GO:0043524	negative regulation of neuron apoptotic process	161	16	1.98191	0.00710601	0.0497236
GOTERM_BP	GO:0010332	response to gamma radiation	25	5	3.9886	0.00721564	0.0497236
GOTERM_BP	GO:0030099	myeloid cell differentiation	25	5	3.9886	0.00721564	0.0497236
GOTERM_BP	GO:0048593	camera-type eye morphogenesis	25	5	3.9886	0.00721564	0.0497236
GOTERM_BP	GO:0051591	response to cAMP	25	5	3.9886	0.00721564	0.0497236
GOTERM_BP	GO:0000915	actomyosin contractile ring assembly	3	2	13.2953	0.00728547	0.0497236
GOTERM_BP	GO:0001915	negative regulation of T cell mediated cytotoxicity	3	2	13.2953	0.00728547	0.0497236
GOTERM_BP	GO:0002158	osteoclast proliferation	3	2	13.2953	0.00728547	0.0497236
GOTERM_BP	GO:0002277	myeloid dendritic cell activation involved in immune response	3	2	13.2953	0.00728547	0.0497236
GOTERM_BP	GO:0002282	microglial cell activation involved in immune response	3	2	13.2953	0.00728547	0.0497236
GOTERM_BP	GO:0002283	neutrophil activation involved in immune response	3	2	13.2953	0.00728547	0.0497236
GOTERM_BP	GO:0002291	T cell activation via T cell receptor contact with antigen bound to MHC molecule on antigen presenting cell	3	2	13.2953	0.00728547	0.0497236
GOTERM_BP	GO:0002513	tolerance induction to self antigen	3	2	13.2953	0.00728547	0.0497236
GOTERM_BP	GO:0002924	negative regulation of humoral immune response mediated by circulating immunoglobulin	3	2	13.2953	0.00728547	0.0497236
GOTERM_BP	GO:0003006	developmental process involved in reproduction	3	2	13.2953	0.00728547	0.0497236
GOTERM_BP	GO:0007161	calcium-independent cell-matrix adhesion	3	2	13.2953	0.00728547	0.0497236
GOTERM_BP	GO:0010643	cell communication by chemical coupling	3	2	13.2953	0.00728547	0.0497236
GOTERM_BP	GO:0030210	heparin biosynthetic process	3	2	13.2953	0.00728547	0.0497236
GOTERM_BP	GO:0030951	establishment or maintenance of microtubule cytoskeleton polarity	3	2	13.2953	0.00728547	0.0497236
GOTERM_BP	GO:0031577	spindle checkpoint	3	2	13.2953	0.00728547	0.0497236
GOTERM_BP	GO:0032823	regulation of natural killer cell differentiation	3	2	13.2953	0.00728547	0.0497236
GOTERM_BP	GO:0033031	positive regulation of neutrophil apoptotic process	3	2	13.2953	0.00728547	0.0497236
GOTERM_BP	GO:0033631	cell-cell adhesion mediated by integrin	3	2	13.2953	0.00728547	0.0497236
GOTERM_BP	GO:0034241	positive regulation of macrophage fusion	3	2	13.2953	0.00728547	0.0497236
GOTERM_BP	GO:0034395	regulation of transcription from RNA polymerase II promoter in response to iron	3	2	13.2953	0.00728547	0.0497236
GOTERM_BP	GO:0035590	purinergic nucleotide receptor signaling pathway	3	2	13.2953	0.00728547	0.0497236
GOTERM_BP	GO:0035989	tendon development	3	2	13.2953	0.00728547	0.0497236
GOTERM_BP	GO:0036462	TRAIL-activated apoptotic signaling pathway	3	2	13.2953	0.00728547	0.0497236
GOTERM_BP	GO:0042531	positive regulation of tyrosine phosphorylation of STAT protein	3	2	13.2953	0.00728547	0.0497236
GOTERM_BP	GO:0048625	myoblast fate commitment	3	2	13.2953	0.00728547	0.0497236
GOTERM_BP	GO:0050717	positive regulation of interleukin-1 alpha secretion	3	2	13.2953	0.00728547	0.0497236
GOTERM_BP	GO:0050855	regulation of B cell receptor signaling pathway	3	2	13.2953	0.00728547	0.0497236
GOTERM_BP	GO:0051088	PMA-inducible membrane protein ectodomain proteolysis	3	2	13.2953	0.00728547	0.0497236
GOTERM_BP	GO:0051106	positive regulation of DNA ligation	3	2	13.2953	0.00728547	0.0497236
GOTERM_BP	GO:0051383	kinetochore organization	3	2	13.2953	0.00728547	0.0497236
GOTERM_BP	GO:0051445	regulation of meiotic cell cycle	3	2	13.2953	0.00728547	0.0497236
GOTERM_BP	GO:0055096	low-density lipoprotein particle mediated signaling	3	2	13.2953	0.00728547	0.0497236
GOTERM_BP	GO:0055099	response to high density lipoprotein particle	3	2	13.2953	0.00728547	0.0497236
GOTERM_BP	GO:0061005	cell differentiation involved in kidney development	3	2	13.2953	0.00728547	0.0497236
GOTERM_BP	GO:0061035	regulation of cartilage development	3	2	13.2953	0.00728547	0.0497236
GOTERM_BP	GO:0061430	bone trabecula morphogenesis	3	2	13.2953	0.00728547	0.0497236
GOTERM_BP	GO:0070278	extracellular matrix constituent secretion	3	2	13.2953	0.00728547	0.0497236
GOTERM_BP	GO:0070487	monocyte aggregation	3	2	13.2953	0.00728547	0.0497236
GOTERM_BP	GO:0071288	cellular response to mercury ion	3	2	13.2953	0.00728547	0.0497236
GOTERM_BP	GO:0071673	positive regulation of smooth muscle cell chemotaxis	3	2	13.2953	0.00728547	0.0497236
GOTERM_BP	GO:0071727	cellular response to triacyl bacterial lipopeptide	3	2	13.2953	0.00728547	0.0497236
GOTERM_BP	GO:1900078	positive regulation of cellular response to insulin stimulus	3	2	13.2953	0.00728547	0.0497236
GOTERM_BP	GO:1901874	negative regulation of post-translational protein modification	3	2	13.2953	0.00728547	0.0497236
GOTERM_BP	GO:1903588	negative regulation of blood vessel endothelial cell proliferation involved in sprouting angiogenesis	3	2	13.2953	0.00728547	0.0497236
GOTERM_BP	GO:1903984	positive regulation of TRAIL-activated apoptotic signaling pathway	3	2	13.2953	0.00728547	0.0497236
GOTERM_BP	GO:1904996	positive regulation of leukocyte adhesion to vascular endothelial cell	3	2	13.2953	0.00728547	0.0497236
GOTERM_BP	GO:2000721	positive regulation of transcription from RNA polymerase II promoter involved in smooth muscle cell differentiation	3	2	13.2953	0.00728547	0.0497236
GOTERM_BP	GO:2000860	positive regulation of aldosterone secretion	3	2	13.2953	0.00728547	0.0497236
GOTERM_BP	GO:0007599	hemostasis	46	7	3.0348	0.00755801	0.0513342
GOTERM_BP	GO:0045597	positive regulation of cell differentiation	46	7	3.0348	0.00755801	0.0513342
GOTERM_BP	GO:0051260	protein homooligomerization	191	18	1.87944	0.00770712	0.0522837
GOTERM_BP	GO:0010634	positive regulation of epithelial cell migration	36	6	3.32383	0.00839988	0.0546245
GOTERM_BP	GO:0014070	response to organic cyclic compound	36	6	3.32383	0.00839988	0.0546245
GOTERM_BP	GO:0045786	negative regulation of cell cycle	36	6	3.32383	0.00839988	0.0546245
GOTERM_BP	GO:0006517	protein deglycosylation	9	3	6.64766	0.00841199	0.0546245
GOTERM_BP	GO:0006796	phosphate-containing compound metabolic process	9	3	6.64766	0.00841199	0.0546245
GOTERM_BP	GO:0007184	SMAD protein import into nucleus	9	3	6.64766	0.00841199	0.0546245
GOTERM_BP	GO:0009312	oligosaccharide biosynthetic process	9	3	6.64766	0.00841199	0.0546245
GOTERM_BP	GO:0010447	response to acidic pH	9	3	6.64766	0.00841199	0.0546245
GOTERM_BP	GO:0030071	regulation of mitotic metaphase/anaphase transition	9	3	6.64766	0.00841199	0.0546245
GOTERM_BP	GO:0030098	lymphocyte differentiation	9	3	6.64766	0.00841199	0.0546245
GOTERM_BP	GO:0030853	negative regulation of granulocyte differentiation	9	3	6.64766	0.00841199	0.0546245
GOTERM_BP	GO:0031340	positive regulation of vesicle fusion	9	3	6.64766	0.00841199	0.0546245
GOTERM_BP	GO:0031536	positive regulation of exit from mitosis	9	3	6.64766	0.00841199	0.0546245
GOTERM_BP	GO:0032000	positive regulation of fatty acid beta-oxidation	9	3	6.64766	0.00841199	0.0546245
GOTERM_BP	GO:0032570	response to progesterone	9	3	6.64766	0.00841199	0.0546245
GOTERM_BP	GO:0034501	protein localization to kinetochore	9	3	6.64766	0.00841199	0.0546245
GOTERM_BP	GO:0035457	cellular response to interferon-alpha	9	3	6.64766	0.00841199	0.0546245
GOTERM_BP	GO:0043304	regulation of mast cell degranulation	9	3	6.64766	0.00841199	0.0546245
GOTERM_BP	GO:0045410	positive regulation of interleukin-6 biosynthetic process	9	3	6.64766	0.00841199	0.0546245
GOTERM_BP	GO:0045646	regulation of erythrocyte differentiation	9	3	6.64766	0.00841199	0.0546245
GOTERM_BP	GO:0045906	negative regulation of vasoconstriction	9	3	6.64766	0.00841199	0.0546245
GOTERM_BP	GO:0046850	regulation of bone remodeling	9	3	6.64766	0.00841199	0.0546245
GOTERM_BP	GO:0050798	activated T cell proliferation	9	3	6.64766	0.00841199	0.0546245
GOTERM_BP	GO:0060055	angiogenesis involved in wound healing	9	3	6.64766	0.00841199	0.0546245
GOTERM_BP	GO:0071639	positive regulation of monocyte chemotactic protein-1 production	9	3	6.64766	0.00841199	0.0546245
GOTERM_BP	GO:0097011	cellular response to granulocyte macrophage colony-stimulating factor stimulus	9	3	6.64766	0.00841199	0.0546245
GOTERM_BP	GO:0009749	response to glucose	47	7	2.97023	0.00850538	0.0551671
GOTERM_BP	GO:0060716	labyrinthine layer blood vessel development	26	5	3.83519	0.00857158	0.0554046
GOTERM_BP	GO:0090090	negative regulation of canonical Wnt signaling pathway	96	11	2.28513	0.00859575	0.0554969
GOTERM_BP	GO:0002063	chondrocyte development	17	4	4.69246	0.00886024	0.0566833
GOTERM_BP	GO:0002076	osteoblast development	17	4	4.69246	0.00886024	0.0566833
GOTERM_BP	GO:0030837	negative regulation of actin filament polymerization	17	4	4.69246	0.00886024	0.0566833
GOTERM_BP	GO:0046325	negative regulation of glucose import	17	4	4.69246	0.00886024	0.0566833
GOTERM_BP	GO:2000353	positive regulation of endothelial cell apoptotic process	17	4	4.69246	0.00886024	0.0566833
GOTERM_BP	GO:0030324	lung development	110	12	2.1756	0.00911553	0.058184
GOTERM_BP	GO:0021915	neural tube development	48	7	2.90835	0.00953715	0.0605998
GOTERM_BP	GO:0030218	erythrocyte differentiation	48	7	2.90835	0.00953715	0.0605998
GOTERM_BP	GO:0048286	lung alveolus development	48	7	2.90835	0.00953715	0.0605998
GOTERM_BP	GO:0030879	mammary gland development	37	6	3.234	0.00960988	0.060924
GOTERM_BP	GO:0033077	T cell differentiation in thymus	37	6	3.234	0.00960988	0.060924
GOTERM_BP	GO:0001822	kidney development	111	12	2.156	0.00976817	0.0617881
GOTERM_BP	GO:0071456	cellular response to hypoxia	60	8	2.65906	0.00985487	0.0622664
GOTERM_BP	GO:0016310	phosphorylation	609	44	1.44087	0.00998112	0.0629932
GOTERM_CC	GO:0005576	extracellular region	1634	255	3.11228	1.92549e-63	1.08155e-59
GOTERM_CC	GO:0005615	extracellular space	1536	239	3.10311	6.49454e-59	1.82399e-55
GOTERM_CC	GO:0070062	extracellular exosome	2588	310	2.38884	2.71753e-51	5.08812e-48
GOTERM_CC	GO:0005578	proteinaceous extracellular matrix	307	97	6.3012	7.06774e-51	9.92487e-48
GOTERM_CC	GO:0031012	extracellular matrix	285	92	6.43773	3.50233e-49	3.93451e-46
GOTERM_CC	GO:0016020	membrane	6929	579	1.66647	2.25978e-47	2.11553e-44
GOTERM_CC	GO:0005886	plasma membrane	3692	354	1.91219	6.47225e-37	5.19352e-34
GOTERM_CC	GO:0009986	cell surface	593	112	3.76663	7.52346e-35	4.69547e-32
GOTERM_CC	GO:0005604	basement membrane	97	38	7.81271	1.75322e-24	7.03417e-22
GOTERM_CC	GO:0005925	focal adhesion	355	71	3.9886	6.31057e-24	2.3631e-21
GOTERM_CC	GO:0005581	collagen trimer	75	29	7.71128	8.03543e-19	2.5075e-16
GOTERM_CC	GO:0005737	cytoplasm	5599	398	1.41763	1.99879e-15	4.88138e-13
GOTERM_CC	GO:0009897	external side of plasma membrane	413	62	2.99386	9.76929e-15	2.19496e-12
GOTERM_CC	GO:0005783	endoplasmic reticulum	1328	123	1.84713	2.52459e-11	3.63606e-09
GOTERM_CC	GO:0016021	integral component of membrane	5298	360	1.35513	5.08226e-11	7.13677e-09
GOTERM_CC	GO:0045121	membrane raft	248	40	3.21661	5.94074e-11	8.13882e-09
GOTERM_CC	GO:0008305	integrin complex	26	13	9.97149	6.7154e-11	8.77219e-09
GOTERM_CC	GO:0005887	integral component of plasma membrane	1003	97	1.92868	3.887e-10	4.28103e-08
GOTERM_CC	GO:0005764	lysosome	333	46	2.75489	4.75788e-10	5.13943e-08
GOTERM_CC	GO:0005794	Golgi apparatus	1166	104	1.77879	7.42245e-09	6.22267e-07
GOTERM_CC	GO:0000775	chromosome, centromeric region	141	25	3.53599	3.36108e-08	2.45184e-06
GOTERM_CC	GO:0005856	cytoskeleton	1115	98	1.75284	4.23752e-08	3.01717e-06
GOTERM_CC	GO:0031225	anchored component of membrane	138	24	3.46834	9.20564e-08	6.01257e-06
GOTERM_CC	GO:0048471	perinuclear region of cytoplasm	568	59	2.07154	1.05207e-07	6.79251e-06
GOTERM_CC	GO:0005605	basal lamina	19	9	9.44667	1.13884e-07	7.26917e-06
GOTERM_CC	GO:0000776	kinetochore	120	22	3.65621	1.19582e-07	7.54712e-06
GOTERM_CC	GO:0016324	apical plasma membrane	287	37	2.57105	1.43675e-07	8.96689e-06
GOTERM_CC	GO:0005911	cell-cell junction	195	29	2.96588	1.54458e-07	9.53394e-06
GOTERM_CC	GO:0031982	vesicle	163	26	3.18109	1.64202e-07	9.91742e-06
GOTERM_CC	GO:0001527	microfibril	11	7	12.691	2.16466e-07	1.24071e-05
GOTERM_CC	GO:0005829	cytosol	2743	194	1.41048	3.49124e-07	1.96103e-05
GOTERM_CC	GO:0045335	phagocytic vesicle	40	11	5.48432	2.90219e-06	0.000117278
GOTERM_CC	GO:0030054	cell junction	723	65	1.79294	4.03922e-06	0.000155399
GOTERM_CC	GO:0005862	muscle thin filament tropomyosin	4	4	19.943	6.29206e-06	0.000219519
GOTERM_CC	GO:0015629	actin cytoskeleton	186	25	2.68051	6.98978e-06	0.000240869
GOTERM_CC	GO:0031941	filamentous actin	36	10	5.53972	7.44412e-06	0.000253416
GOTERM_CC	GO:0000307	cyclin-dependent protein kinase holoenzyme complex	23	8	6.93669	9.74218e-06	0.000322921
GOTERM_CC	GO:0005913	cell-cell adherens junction	317	35	2.20191	1.09688e-05	0.000360302
GOTERM_CC	GO:0031410	cytoplasmic vesicle	656	59	1.79365	1.1047e-05	0.000360668
GOTERM_CC	GO:0043234	protein complex	616	56	1.813	1.35225e-05	0.000421221
GOTERM_CC	GO:0000779	condensed chromosome, centromeric region	8	5	12.4644	1.55061e-05	0.0004708
GOTERM_CC	GO:0030496	midbody	118	18	3.04215	2.37365e-05	0.000676791
GOTERM_CC	GO:0001725	stress fiber	67	13	3.86953	2.4043e-05	0.000682069
GOTERM_CC	GO:0002102	podosome	26	8	6.1363	2.71314e-05	0.000754441
GOTERM_CC	GO:0005819	spindle	68	13	3.81263	2.83746e-05	0.000785125
GOTERM_CC	GO:0001726	ruffle	78	14	3.57951	2.97497e-05	0.000815606
GOTERM_CC	GO:0005694	chromosome	347	36	2.06901	3.20247e-05	0.000860683
GOTERM_CC	GO:0071944	cell periphery	70	13	3.7037	3.91222e-05	0.00101736
GOTERM_CC	GO:0005876	spindle microtubule	35	9	5.12819	4.20582e-05	0.00107873
GOTERM_CC	GO:0005901	caveola	81	14	3.44693	4.60597e-05	0.00116539
GOTERM_CC	GO:0030027	lamellipodium	142	19	2.66843	9.05424e-05	0.00207414
GOTERM_CC	GO:0009925	basal plasma membrane	39	9	4.60223	0.000105343	0.00234807
GOTERM_CC	GO:0005884	actin filament	67	12	3.57188	0.000111051	0.00244371
GOTERM_CC	GO:0034666	integrin alpha2-beta1 complex	3	3	19.943	0.000125779	0.002607
GOTERM_CC	GO:0042995	cell projection	732	60	1.63467	0.000134205	0.0027412
GOTERM_CC	GO:0000785	chromatin	115	16	2.77467	0.000200819	0.00372278
GOTERM_CC	GO:0043231	intracellular membrane-bounded organelle	791	63	1.58838	0.000204407	0.00377682
GOTERM_CC	GO:0031252	cell leading edge	55	10	3.626	0.000360121	0.00602367
GOTERM_CC	GO:0005768	endosome	557	47	1.6828	0.000366075	0.00602367
GOTERM_CC	GO:0000778	condensed nuclear chromosome kinetochore	8	4	9.97149	0.000374268	0.00602367
GOTERM_CC	GO:0000796	condensin complex	8	4	9.97149	0.000374268	0.00602367
GOTERM_CC	GO:0005788	endoplasmic reticulum lumen	46	9	3.90189	0.000399461	0.00637435
GOTERM_CC	GO:0000942	condensed nuclear chromosome outer kinetochore	4	3	14.9572	0.000484238	0.00721476
GOTERM_CC	GO:0031262	Ndc80 complex	4	3	14.9572	0.000484238	0.00721476
GOTERM_CC	GO:0097169	AIM2 inflammasome complex	4	3	14.9572	0.000484238	0.00721476
GOTERM_CC	GO:0000940	condensed chromosome outer kinetochore	9	4	8.86354	0.000646928	0.00906184
GOTERM_CC	GO:0042555	MCM complex	9	4	8.86354	0.000646928	0.00906184
GOTERM_CC	GO:0043020	NADPH oxidase complex	9	4	8.86354	0.000646928	0.00906184
GOTERM_CC	GO:0005667	transcription factor complex	261	26	1.98666	0.000704784	0.00982325
GOTERM_CC	GO:0005871	kinesin complex	51	9	3.51935	0.000881196	0.0118131
GOTERM_CC	GO:0001931	uropod	10	4	7.97719	0.00103547	0.0132488
GOTERM_CC	GO:0046581	intercellular canaliculus	10	4	7.97719	0.00103547	0.0132488
GOTERM_CC	GO:0030485	smooth muscle contractile fiber	5	3	11.9658	0.00116529	0.0142266
GOTERM_CC	GO:0071438	invadopodium membrane	5	3	11.9658	0.00116529	0.0142266
GOTERM_CC	GO:0072559	NLRP3 inflammasome complex	5	3	11.9658	0.00116529	0.0142266
GOTERM_CC	GO:0005614	interstitial matrix	17	5	5.86558	0.00117267	0.0142266
GOTERM_CC	GO:0001772	immunological synapse	34	7	4.10591	0.00127948	0.0151302
GOTERM_CC	GO:0000780	condensed nuclear chromosome, centromeric region	18	5	5.53972	0.00155715	0.0178056
GOTERM_CC	GO:0032587	ruffle membrane	57	9	3.14889	0.00199205	0.021983
GOTERM_CC	GO:0016323	basolateral plasma membrane	184	19	2.05933	0.00231963	0.0238376
GOTERM_CC	GO:0015630	microtubule cytoskeleton	157	17	2.15943	0.00233739	0.0238376
GOTERM_CC	GO:0016459	myosin complex	48	8	3.32383	0.00246218	0.0238376
GOTERM_CC	GO:0005584	collagen type I trimer	2	2	19.943	0.00251234	0.0238376
GOTERM_CC	GO:0034680	integrin alpha10-beta1 complex	2	2	19.943	0.00251234	0.0238376
GOTERM_CC	GO:0034681	integrin alpha11-beta1 complex	2	2	19.943	0.00251234	0.0238376
GOTERM_CC	GO:0035692	macrophage migration inhibitory factor receptor complex	2	2	19.943	0.00251234	0.0238376
GOTERM_CC	GO:0044216	other organism cell	2	2	19.943	0.00251234	0.0238376
GOTERM_CC	GO:0097124	cyclin A2-CDK2 complex	2	2	19.943	0.00251234	0.0238376
GOTERM_CC	GO:0097134	cyclin E1-CDK2 complex	2	2	19.943	0.00251234	0.0238376
GOTERM_CC	GO:0097135	cyclin E2-CDK2 complex	2	2	19.943	0.00251234	0.0238376
GOTERM_CC	GO:1990682	CSF1-CSF1R complex	2	2	19.943	0.00251234	0.0238376
GOTERM_CC	GO:0030175	filopodium	59	9	3.04215	0.0025447	0.0239825
GOTERM_CC	GO:0042383	sarcolemma	109	13	2.37852	0.00318358	0.0292192
GOTERM_CC	GO:0010008	endosome membrane	62	9	2.89495	0.00359409	0.0322492
GOTERM_CC	GO:0043235	receptor complex	137	15	2.18354	0.00369296	0.0329704
GOTERM_CC	GO:0031256	leading edge membrane	7	3	8.54699	0.00378012	0.0329704
GOTERM_CC	GO:0005791	rough endoplasmic reticulum	63	9	2.849	0.00401056	0.0347108
GOTERM_CC	GO:0031234	extrinsic component of cytoplasmic side of plasma membrane	75	10	2.65906	0.00413742	0.0353296
GOTERM_CC	GO:0001891	phagocytic cup	14	4	5.69799	0.00420156	0.0353296
GOTERM_CC	GO:0097431	mitotic spindle pole	14	4	5.69799	0.00420156	0.0353296
GOTERM_CC	GO:0000793	condensed chromosome	32	6	3.73931	0.00463183	0.0384298
GOTERM_CC	GO:0032154	cleavage furrow	32	6	3.73931	0.00463183	0.0384298
GOTERM_CC	GO:0045177	apical part of cell	115	13	2.25442	0.00505507	0.0413911
GOTERM_CC	GO:0016460	myosin II complex	8	3	7.47862	0.00582364	0.045244
GOTERM_CC	GO:0000811	GINS complex	3	2	13.2953	0.00728547	0.0497236
GOTERM_CC	GO:0005594	collagen type IX trimer	3	2	13.2953	0.00728547	0.0497236
GOTERM_CC	GO:0005606	laminin-1 complex	3	2	13.2953	0.00728547	0.0497236
GOTERM_CC	GO:0016222	procollagen-proline 4-dioxygenase complex	3	2	13.2953	0.00728547	0.0497236
GOTERM_CC	GO:0032127	dense core granule membrane	3	2	13.2953	0.00728547	0.0497236
GOTERM_CC	GO:0034679	integrin alpha9-beta1 complex	3	2	13.2953	0.00728547	0.0497236
GOTERM_CC	GO:0043256	laminin complex	3	2	13.2953	0.00728547	0.0497236
GOTERM_CC	GO:0043259	laminin-10 complex	3	2	13.2953	0.00728547	0.0497236
GOTERM_CC	GO:0072558	NLRP1 inflammasome complex	3	2	13.2953	0.00728547	0.0497236
GOTERM_CC	GO:0097149	centralspindlin complex	3	2	13.2953	0.00728547	0.0497236
GOTERM_CC	GO:0000922	spindle pole	69	9	2.60126	0.00735733	0.050153
GOTERM_CC	GO:0044297	cell body	95	11	2.30919	0.00796123	0.0538774
GOTERM_CC	GO:0005634	nucleus	5677	320	1.12414	0.00825264	0.0546245
GOTERM_CC	GO:0000137	Golgi cis cisterna	9	3	6.64766	0.00841199	0.0546245
GOTERM_CC	GO:0031618	nuclear pericentric heterochromatin	9	3	6.64766	0.00841199	0.0546245
GOTERM_CC	GO:0032432	actin filament bundle	9	3	6.64766	0.00841199	0.0546245
GOTERM_CC	GO:0005902	microvillus	72	9	2.49287	0.00967576	0.0612726
GOTERM_MF	GO:0005515	protein binding	4545	396	1.73761	1.75265e-32	9.84464e-30
GOTERM_MF	GO:0005509	calcium ion binding	595	87	2.91603	1.88086e-19	6.60299e-17
GOTERM_MF	GO:0005178	integrin binding	98	32	6.51199	4.60115e-18	1.36025e-15
GOTERM_MF	GO:0005518	collagen binding	58	23	7.90842	1.69198e-15	4.31992e-13
GOTERM_MF	GO:0005201	extracellular matrix structural constituent	38	17	8.92186	7.58925e-13	1.42096e-10
GOTERM_MF	GO:0030246	carbohydrate binding	198	38	3.82744	7.86763e-13	1.42556e-10
GOTERM_MF	GO:0003779	actin binding	337	50	2.9589	5.99548e-12	9.10178e-10
GOTERM_MF	GO:0008201	heparin binding	134	28	4.16719	1.00521e-10	1.28324e-08
GOTERM_MF	GO:0004222	metalloendopeptidase activity	102	24	4.69246	1.6244e-10	1.90089e-08
GOTERM_MF	GO:0008237	metallopeptidase activity	153	29	3.78004	5.43471e-10	5.75977e-08
GOTERM_MF	GO:0016787	hydrolase activity	1513	128	1.68718	3.26921e-09	3.01035e-07
GOTERM_MF	GO:0046872	metal ion binding	2937	215	1.4599	4.21703e-09	3.8205e-07
GOTERM_MF	GO:0048407	platelet-derived growth factor binding	12	8	13.2953	1.61468e-08	1.25967e-06
GOTERM_MF	GO:0043236	laminin binding	27	11	8.12492	2.98811e-08	2.20845e-06
GOTERM_MF	GO:0005125	cytokine activity	203	29	2.849	3.69031e-07	2.04459e-05
GOTERM_MF	GO:0043394	proteoglycan binding	8	6	14.9572	4.03032e-07	2.17676e-05
GOTERM_MF	GO:0008233	peptidase activity	509	53	2.07658	4.32024e-07	2.31112e-05
GOTERM_MF	GO:0042803	protein homodimerization activity	787	72	1.82452	6.44772e-07	3.38475e-05
GOTERM_MF	GO:0098641	cadherin binding involved in cell-cell adhesion	277	34	2.44787	1.42198e-06	6.71197e-05
GOTERM_MF	GO:0046982	protein heterodimerization activity	517	52	2.00587	1.57341e-06	7.24414e-05
GOTERM_MF	GO:0002020	protease binding	108	19	3.50849	1.6427e-06	7.50167e-05
GOTERM_MF	GO:0051015	actin filament binding	141	22	3.11167	2.10016e-06	9.07431e-05
GOTERM_MF	GO:0008009	chemokine activity	39	11	5.62494	2.20358e-06	9.44849e-05
GOTERM_MF	GO:0032403	protein complex binding	360	40	2.21589	2.26957e-06	9.56351e-05
GOTERM_MF	GO:0031418	L-ascorbic acid binding	20	8	7.97719	2.86435e-06	0.000117278
GOTERM_MF	GO:0004896	cytokine receptor activity	40	11	5.48432	2.90219e-06	0.000117278
GOTERM_MF	GO:0004197	cysteine-type endopeptidase activity	56	13	4.62962	2.99049e-06	0.000118293
GOTERM_MF	GO:0019838	growth factor binding	42	11	5.22316	4.89969e-06	0.000184708
GOTERM_MF	GO:0005158	insulin receptor binding	35	10	5.69799	5.62837e-06	0.000206134
GOTERM_MF	GO:0005114	type II transforming growth factor beta receptor binding	7	5	14.245	6.0667e-06	0.000215675
GOTERM_MF	GO:0005044	scavenger receptor activity	43	11	5.10169	6.28702e-06	0.000219519
GOTERM_MF	GO:0001968	fibronectin binding	29	9	6.1892	7.8308e-06	0.000264973
GOTERM_MF	GO:0017124	SH3 domain binding	121	19	3.13154	9.2919e-06	0.00031253
GOTERM_MF	GO:0050431	transforming growth factor beta binding	17	7	8.21181	9.77329e-06	0.000322921
GOTERM_MF	GO:0005547	phosphatidylinositol-3,4,5-trisphosphate binding	38	10	5.24815	1.2633e-05	0.000400901
GOTERM_MF	GO:0019901	protein kinase binding	443	44	1.98079	1.34405e-05	0.000421221
GOTERM_MF	GO:0005102	receptor binding	398	40	2.00432	2.49469e-05	0.000700635
GOTERM_MF	GO:0016798	hydrolase activity, acting on glycosyl bonds	77	14	3.626	2.55774e-05	0.000714768
GOTERM_MF	GO:0016641	oxidoreductase activity, acting on the CH-NH2 group of donors, oxygen as acceptor	5	4	15.9544	3.02022e-05	0.000815606
GOTERM_MF	GO:0098639	collagen binding involved in cell-matrix adhesion	5	4	15.9544	3.02022e-05	0.000815606
GOTERM_MF	GO:0050840	extracellular matrix binding	27	8	5.90903	3.68654e-05	0.000967629
GOTERM_MF	GO:0005524	ATP binding	1371	102	1.48372	4.03692e-05	0.00104495
GOTERM_MF	GO:0030169	low-density lipoprotein particle binding	15	6	7.97719	5.31249e-05	0.00133215
GOTERM_MF	GO:0097200	cysteine-type endopeptidase activity involved in execution phase of apoptosis	10	5	9.97149	6.41138e-05	0.00155899
GOTERM_MF	GO:0008559	xenobiotic-transporting ATPase activity	6	4	13.2953	8.69897e-05	0.00200254
GOTERM_MF	GO:0005520	insulin-like growth factor binding	23	7	6.0696	9.44993e-05	0.00211475
GOTERM_MF	GO:0043395	heparan sulfate proteoglycan binding	23	7	6.0696	9.44993e-05	0.00211475
GOTERM_MF	GO:0070700	BMP receptor binding	11	5	9.06499	0.00011268	0.00244371
GOTERM_MF	GO:0042802	identical protein binding	791	64	1.61359	0.000117523	0.00252923
GOTERM_MF	GO:0016505	peptidase activator activity involved in apoptotic process	3	3	19.943	0.000125779	0.002607
GOTERM_MF	GO:0019797	procollagen-proline 3-dioxygenase activity	3	3	19.943	0.000125779	0.002607
GOTERM_MF	GO:0051721	protein phosphatase 2A binding	32	8	4.98574	0.000139658	0.00284225
GOTERM_MF	GO:0001784	phosphotyrosine binding	18	6	6.64766	0.00017304	0.00342241
GOTERM_MF	GO:0045028	G-protein coupled purinergic nucleotide receptor activity	12	5	8.30957	0.000185185	0.00353606
GOTERM_MF	GO:0004559	alpha-mannosidase activity	7	4	11.396	0.000194887	0.00362477
GOTERM_MF	GO:0019864	IgG binding	7	4	11.396	0.000194887	0.00362477
GOTERM_MF	GO:0004672	protein kinase activity	513	45	1.74938	0.000207978	0.0038302
GOTERM_MF	GO:0004180	carboxypeptidase activity	34	8	4.69246	0.000220488	0.00404733
GOTERM_MF	GO:0048020	CCR chemokine receptor binding	19	6	6.29778	0.000242208	0.00434659
GOTERM_MF	GO:0004175	endopeptidase activity	107	15	2.79574	0.000288791	0.0050377
GOTERM_MF	GO:0008083	growth factor activity	144	18	2.49287	0.000324488	0.00562547
GOTERM_MF	GO:0004872	receptor activity	170	20	2.34623	0.000350671	0.00591507
GOTERM_MF	GO:0016175	superoxide-generating NADPH oxidase activity	8	4	9.97149	0.000374268	0.00602367
GOTERM_MF	GO:0005528	FK506 binding	14	5	7.12249	0.000430298	0.00677026
GOTERM_MF	GO:0030247	polysaccharide binding	14	5	7.12249	0.000430298	0.00677026
GOTERM_MF	GO:0001530	lipopolysaccharide binding	21	6	5.69799	0.000444365	0.00693333
GOTERM_MF	GO:0005539	glycosaminoglycan binding	21	6	5.69799	0.000444365	0.00693333
GOTERM_MF	GO:0019955	cytokine binding	21	6	5.69799	0.000444365	0.00693333
GOTERM_MF	GO:0019770	IgG receptor activity	4	3	14.9572	0.000484238	0.00721476
GOTERM_MF	GO:0019834	phospholipase A2 inhibitor activity	4	3	14.9572	0.000484238	0.00721476
GOTERM_MF	GO:0035173	histone kinase activity	4	3	14.9572	0.000484238	0.00721476
GOTERM_MF	GO:0046923	ER retention sequence binding	4	3	14.9572	0.000484238	0.00721476
GOTERM_MF	GO:0097472	cyclin-dependent protein kinase activity	4	3	14.9572	0.000484238	0.00721476
GOTERM_MF	GO:0043325	phosphatidylinositol-3,4-bisphosphate binding	22	6	5.43899	0.000585238	0.00856063
GOTERM_MF	GO:0000146	microfilament motor activity	15	5	6.64766	0.000618884	0.00886804
GOTERM_MF	GO:0036122	BMP binding	9	4	8.86354	0.000646928	0.00906184
GOTERM_MF	GO:0004871	signal transducer activity	654	52	1.58568	0.000737914	0.010209
GOTERM_MF	GO:0005540	hyaluronic acid binding	23	6	5.20252	0.00075844	0.010416
GOTERM_MF	GO:0016538	cyclin-dependent protein serine/threonine kinase regulator activity	16	5	6.23218	0.000863198	0.0116833
GOTERM_MF	GO:0005507	copper ion binding	52	9	3.45167	0.00101891	0.0132488
GOTERM_MF	GO:0005068	transmembrane receptor protein tyrosine kinase adaptor activity	10	4	7.97719	0.00103547	0.0132488
GOTERM_MF	GO:0017154	semaphorin receptor activity	10	4	7.97719	0.00103547	0.0132488
GOTERM_MF	GO:0004859	phospholipase inhibitor activity	5	3	11.9658	0.00116529	0.0142266
GOTERM_MF	GO:0015923	mannosidase activity	5	3	11.9658	0.00116529	0.0142266
GOTERM_MF	GO:0050699	WW domain binding	25	6	4.78631	0.00122103	0.0146237
GOTERM_MF	GO:0030898	actin-dependent ATPase activity	11	4	7.25199	0.00156278	0.0178056
GOTERM_MF	GO:0016301	kinase activity	614	48	1.55906	0.00163922	0.018489
GOTERM_MF	GO:0005516	calmodulin binding	179	19	2.11685	0.00168971	0.0190203
GOTERM_MF	GO:0048306	calcium-dependent protein binding	68	10	2.93279	0.00198828	0.021983
GOTERM_MF	GO:0005200	structural constituent of cytoskeleton	69	10	2.89029	0.00222283	0.0235514
GOTERM_MF	GO:0043208	glycosphingolipid binding	6	3	9.97149	0.00224359	0.0235514
GOTERM_MF	GO:0070891	lipoteichoic acid binding	6	3	9.97149	0.00224359	0.0235514
GOTERM_MF	GO:0097153	cysteine-type endopeptidase activity involved in apoptotic process	6	3	9.97149	0.00224359	0.0235514
GOTERM_MF	GO:0008191	metalloendopeptidase inhibitor activity	12	4	6.64766	0.00225158	0.0235514
GOTERM_MF	GO:0015238	drug transmembrane transporter activity	12	4	6.64766	0.00225158	0.0235514
GOTERM_MF	GO:0016504	peptidase activator activity	12	4	6.64766	0.00225158	0.0235514
GOTERM_MF	GO:0004119	cGMP-inhibited cyclic-nucleotide phosphodiesterase activity	2	2	19.943	0.00251234	0.0238376
GOTERM_MF	GO:0030023	extracellular matrix constituent conferring elasticity	2	2	19.943	0.00251234	0.0238376
GOTERM_MF	GO:0035717	chemokine (C-C motif) ligand 7 binding	2	2	19.943	0.00251234	0.0238376
GOTERM_MF	GO:0036461	BLOC-2 complex binding	2	2	19.943	0.00251234	0.0238376
GOTERM_MF	GO:0038064	collagen receptor activity	2	2	19.943	0.00251234	0.0238376
GOTERM_MF	GO:0050135	NAD(P)+ nucleosidase activity	2	2	19.943	0.00251234	0.0238376
GOTERM_MF	GO:0051916	granulocyte colony-stimulating factor binding	2	2	19.943	0.00251234	0.0238376
GOTERM_MF	GO:0061809	NAD+ nucleotidase, cyclic ADP-ribose generating	2	2	19.943	0.00251234	0.0238376
GOTERM_MF	GO:0008234	cysteine-type peptidase activity	134	15	2.23242	0.0029876	0.027876
GOTERM_MF	GO:0004115	3',5'-cyclic-AMP phosphodiesterase activity	13	4	6.1363	0.00312405	0.0287669
GOTERM_MF	GO:0008484	sulfuric ester hydrolase activity	13	4	6.1363	0.00312405	0.0287669
GOTERM_MF	GO:0016887	ATPase activity	178	18	2.01671	0.0037288	0.0329704
GOTERM_MF	GO:0003777	microtubule motor activity	63	9	2.849	0.00401056	0.0347108
GOTERM_MF	GO:0005057	signal transducer activity, downstream of receptor	22	5	4.53249	0.00405057	0.0348958
GOTERM_MF	GO:0016705	oxidoreductase activity, acting on paired donors, with incorporation or reduction of molecular oxygen	75	10	2.65906	0.00413742	0.0353296
GOTERM_MF	GO:0005159	insulin-like growth factor receptor binding	14	4	5.69799	0.00420156	0.0353296
GOTERM_MF	GO:0046332	SMAD binding	53	8	3.01026	0.00463988	0.0384399
GOTERM_MF	GO:0003725	double-stranded RNA binding	65	9	2.76134	0.00495595	0.0407134
GOTERM_MF	GO:0003755	peptidyl-prolyl cis-trans isomerase activity	23	5	4.33543	0.00496505	0.0407134
GOTERM_MF	GO:0004181	metallocarboxypeptidase activity	23	5	4.33543	0.00496505	0.0407134
GOTERM_MF	GO:0071837	HMG box domain binding	23	5	4.33543	0.00496505	0.0407134
GOTERM_MF	GO:0008134	transcription factor binding	347	29	1.6667	0.0051559	0.0421553
GOTERM_MF	GO:0004714	transmembrane receptor protein tyrosine kinase activity	54	8	2.95451	0.00521263	0.0425572
GOTERM_MF	GO:0001849	complement component C1q binding	8	3	7.47862	0.00582364	0.045244
GOTERM_MF	GO:0004571	mannosyl-oligosaccharide 1,2-alpha-mannosidase activity	8	3	7.47862	0.00582364	0.045244
GOTERM_MF	GO:0008239	dipeptidyl-peptidase activity	8	3	7.47862	0.00582364	0.045244
GOTERM_MF	GO:0004713	protein tyrosine kinase activity	117	13	2.21589	0.00584548	0.0452884
GOTERM_MF	GO:0001948	glycoprotein binding	79	10	2.52443	0.00601034	0.0459808
GOTERM_MF	GO:0004869	cysteine-type endopeptidase inhibitor activity	24	5	4.15479	0.00601672	0.0459808
GOTERM_MF	GO:0005080	protein kinase C binding	56	8	2.849	0.00651844	0.0496125
GOTERM_MF	GO:0030414	peptidase inhibitor activity	119	13	2.17864	0.00673147	0.0497236
GOTERM_MF	GO:0003690	double-stranded DNA binding	133	14	2.09926	0.00696927	0.0497236
GOTERM_MF	GO:0042056	chemoattractant activity	25	5	3.9886	0.00721564	0.0497236
GOTERM_MF	GO:0003953	NAD+ nucleosidase activity	3	2	13.2953	0.00728547	0.0497236
GOTERM_MF	GO:0004185	serine-type carboxypeptidase activity	3	2	13.2953	0.00728547	0.0497236
GOTERM_MF	GO:0004720	protein-lysine 6-oxidase activity	3	2	13.2953	0.00728547	0.0497236
GOTERM_MF	GO:0005157	macrophage colony-stimulating factor receptor binding	3	2	13.2953	0.00728547	0.0497236
GOTERM_MF	GO:0008147	structural constituent of bone	3	2	13.2953	0.00728547	0.0497236
GOTERM_MF	GO:0008475	procollagen-lysine 5-dioxygenase activity	3	2	13.2953	0.00728547	0.0497236
GOTERM_MF	GO:0034988	Fc-gamma receptor I complex binding	3	2	13.2953	0.00728547	0.0497236
GOTERM_MF	GO:0035374	chondroitin sulfate binding	3	2	13.2953	0.00728547	0.0497236
GOTERM_MF	GO:0035650	AP-1 adaptor complex binding	3	2	13.2953	0.00728547	0.0497236
GOTERM_MF	GO:0035651	AP-3 adaptor complex binding	3	2	13.2953	0.00728547	0.0497236
GOTERM_MF	GO:0019899	enzyme binding	388	31	1.59338	0.00744398	0.0506822
GOTERM_MF	GO:0004725	protein tyrosine phosphatase activity	95	11	2.30919	0.00796123	0.0538774
GOTERM_MF	GO:0005506	iron ion binding	149	15	2.00768	0.00799711	0.0540551
GOTERM_MF	GO:0004553	hydrolase activity, hydrolyzing O-glycosyl compounds	36	6	3.32383	0.00839988	0.0546245
GOTERM_MF	GO:0017048	Rho GTPase binding	36	6	3.32383	0.00839988	0.0546245
GOTERM_MF	GO:0005523	tropomyosin binding	9	3	6.64766	0.00841199	0.0546245
GOTERM_MF	GO:0039706	co-receptor binding	9	3	6.64766	0.00841199	0.0546245
GOTERM_MF	GO:0000166	nucleotide binding	1862	116	1.24242	0.00856908	0.0554046
GOTERM_MF	GO:0017134	fibroblast growth factor binding	26	5	3.83519	0.00857158	0.0554046
GOTERM_MF	GO:0005229	intracellular calcium activated chloride channel activity	17	4	4.69246	0.00886024	0.0566833
GOTERM_MF	GO:0043539	protein serine/threonine kinase activator activity	17	4	4.69246	0.00886024	0.0566833
GOTERM_MF	GO:0046703	natural killer cell lectin-like receptor binding	17	4	4.69246	0.00886024	0.0566833
GOTERM_MF	GO:0016853	isomerase activity	110	12	2.1756	0.00911553	0.058184
GOTERM_MF	GO:0004674	protein serine/threonine kinase activity	394	31	1.56912	0.00918178	0.0585404
