# Supplementary material for: Epithelial–Mesenchymal Transition Participates in the Formation of Vestibular Flat Epithelium
Source: Front Mol Neurosci. 2021 Dec 17;14:809878. doi: 10.3389/fnmol.2021.809878 (PMC8719593; doi:10.3389/fnmol.2021.809878)
Supplement: Supplementary file 2 [file Table_2.XLSX]

## Sheet: Sheet1
Supplementary Table 2. Go functional enrichment analysis of downregulated differentiated expression genes.
Category	GO_ID	GO_Name	Population_mapped_id	study_mapped_id	enrichment	p_value	FDR
GOTERM_BP	GO:0007605	sensory perception of sound	137	42	8.1925	5.45058e-27	1.77144e-23
GOTERM_BP	GO:0042472	inner ear morphogenesis	71	19	7.15126	8.86979e-12	4.30095e-09
GOTERM_BP	GO:0060271	cilium assembly	160	28	4.67655	9.26359e-12	4.30095e-09
GOTERM_BP	GO:0050910	detection of mechanical stimulus involved in sensory perception of sound	18	10	14.8462	1.70779e-10	6.16702e-08
GOTERM_BP	GO:0007286	spermatid development	172	26	4.03955	1.39363e-09	4.5293e-07
GOTERM_BP	GO:0048839	inner ear development	57	15	7.03241	1.78662e-09	5.27865e-07
GOTERM_BP	GO:0003341	cilium movement	28	11	10.4984	2.27199e-09	6.1533e-07
GOTERM_BP	GO:0030030	cell projection organization	153	24	4.19187	2.79178e-09	6.97946e-07
GOTERM_BP	GO:0006811	ion transport	581	51	2.34575	1.76725e-08	3.46061e-06
GOTERM_BP	GO:0050957	equilibrioception	7	6	22.9056	1.83125e-08	3.46061e-06
GOTERM_BP	GO:0034765	regulation of ion transmembrane transport	134	21	4.18796	2.75501e-08	4.47689e-06
GOTERM_BP	GO:0042491	auditory receptor cell differentiation	16	8	13.3616	3.67391e-08	5.68581e-06
GOTERM_BP	GO:0060088	auditory receptor cell stereocilium organization	14	7	13.3616	2.73717e-07	3.06752e-05
GOTERM_BP	GO:0006813	potassium ion transport	128	19	3.96672	3.01035e-07	3.26122e-05
GOTERM_BP	GO:0042391	regulation of membrane potential	95	16	4.50074	4.48439e-07	4.70138e-05
GOTERM_BP	GO:0036158	outer dynein arm assembly	15	7	12.4708	4.966e-07	5.0436e-05
GOTERM_BP	GO:0060294	cilium movement involved in cell motility	11	6	14.5763	1.06199e-06	0.000101514
GOTERM_BP	GO:0071805	potassium ion transmembrane transport	82	14	4.56249	1.96903e-06	0.000182838
GOTERM_BP	GO:0050953	sensory perception of light stimulus	12	6	13.3616	2.05651e-06	0.000185657
GOTERM_BP	GO:0007269	neurotransmitter secretion	26	8	8.22251	3.19458e-06	0.00027322
GOTERM_BP	GO:0016126	sterol biosynthetic process	26	8	8.22251	3.19458e-06	0.00027322
GOTERM_BP	GO:0006695	cholesterol biosynthetic process	29	8	7.3719	7.94301e-06	0.000609603
GOTERM_BP	GO:0006810	transport	1803	103	1.52661	1.0722e-05	0.000757535
GOTERM_BP	GO:0007601	visual perception	126	16	3.39342	1.96868e-05	0.00127964
GOTERM_BP	GO:0007368	determination of left/right symmetry	81	12	3.95898	4.60845e-05	0.00277361
GOTERM_BP	GO:0007626	locomotory behavior	108	14	3.46411	5.09273e-05	0.00290375
GOTERM_BP	GO:0021562	vestibulocochlear nerve development	3	3	26.7231	5.22333e-05	0.00292686
GOTERM_BP	GO:0051965	positive regulation of synapse assembly	70	11	4.19935	5.44791e-05	0.00300097
GOTERM_BP	GO:1903169	regulation of calcium ion transmembrane transport	7	4	15.2704	6.22814e-05	0.00337357
GOTERM_BP	GO:0007288	sperm axoneme assembly	13	5	10.2781	7.26736e-05	0.00374904
GOTERM_BP	GO:0045494	photoreceptor cell maintenance	40	8	5.34463	9.88191e-05	0.00501816
GOTERM_BP	GO:0050982	detection of mechanical stimulus	14	5	9.54398	0.000109567	0.00547833
GOTERM_BP	GO:0061564	axon development	8	4	13.3616	0.000120864	0.00586279
GOTERM_BP	GO:0021545	cranial nerve development	4	3	20.0424	0.000203088	0.00906962
GOTERM_BP	GO:0048563	post-embryonic animal organ morphogenesis	4	3	20.0424	0.000203088	0.00906962
GOTERM_BP	GO:0060005	vestibular reflex	4	3	20.0424	0.000203088	0.00906962
GOTERM_BP	GO:0060113	inner ear receptor cell differentiation	9	4	11.877	0.000211102	0.00914776
GOTERM_BP	GO:0003351	epithelial cilium movement	16	5	8.35098	0.000224578	0.00960367
GOTERM_BP	GO:0035082	axoneme assembly	17	5	7.85975	0.000308383	0.0125281
GOTERM_BP	GO:0021707	cerebellar granule cell differentiation	10	4	10.6893	0.000341415	0.0130541
GOTERM_BP	GO:0036159	inner dynein arm assembly	10	4	10.6893	0.000341415	0.0130541
GOTERM_BP	GO:0060052	neurofilament cytoskeleton organization	10	4	10.6893	0.000341415	0.0130541
GOTERM_BP	GO:0051491	positive regulation of filopodium assembly	27	6	5.93848	0.000407067	0.0153833
GOTERM_BP	GO:0000160	phosphorelay signal transduction system	5	3	16.0339	0.000493543	0.0180226
GOTERM_BP	GO:0035610	protein side chain deglutamylation	5	3	16.0339	0.000493543	0.0180226
GOTERM_BP	GO:0044782	cilium organization	11	4	9.71751	0.000520638	0.0183921
GOTERM_BP	GO:0060306	regulation of membrane repolarization	11	4	9.71751	0.000520638	0.0183921
GOTERM_BP	GO:0060317	cardiac epithelial to mesenchymal transition	11	4	9.71751	0.000520638	0.0183921
GOTERM_BP	GO:0007018	microtubule-based movement	64	9	3.75794	0.000600681	0.0209915
GOTERM_BP	GO:0021591	ventricular system development	20	5	6.68079	0.000703765	0.0243323
GOTERM_BP	GO:0030317	flagellated sperm motility	67	9	3.58968	0.000844133	0.0285774
GOTERM_BP	GO:0019226	transmission of nerve impulse	21	5	6.36265	0.000895437	0.0300018
GOTERM_BP	GO:0003407	neural retina development	6	3	13.3616	0.000959576	0.0302779
GOTERM_BP	GO:0031133	regulation of axon diameter	6	3	13.3616	0.000959576	0.0302779
GOTERM_BP	GO:0042471	ear morphogenesis	6	3	13.3616	0.000959576	0.0302779
GOTERM_BP	GO:0043949	regulation of cAMP-mediated signaling	6	3	13.3616	0.000959576	0.0302779
GOTERM_BP	GO:0051938	L-glutamate import	6	3	13.3616	0.000959576	0.0302779
GOTERM_BP	GO:0060285	cilium-dependent cell motility	6	3	13.3616	0.000959576	0.0302779
GOTERM_BP	GO:0006836	neurotransmitter transport	43	7	4.35028	0.000996747	0.0311483
GOTERM_BP	GO:0051480	regulation of cytosolic calcium ion concentration	32	6	5.01059	0.00106267	0.0328921
GOTERM_BP	GO:0001964	startle response	22	5	6.07344	0.00112339	0.0341217
GOTERM_BP	GO:0050885	neuromuscular process controlling balance	58	8	3.68595	0.00136167	0.0378847
GOTERM_BP	GO:0008038	neuron recognition	2	2	26.7231	0.00139882	0.0378847
GOTERM_BP	GO:0030046	parallel actin filament bundle assembly	2	2	26.7231	0.00139882	0.0378847
GOTERM_BP	GO:0045105	intermediate filament polymerization or depolymerization	2	2	26.7231	0.00139882	0.0378847
GOTERM_BP	GO:0046373	L-arabinose metabolic process	2	2	26.7231	0.00139882	0.0378847
GOTERM_BP	GO:0048670	regulation of collateral sprouting	2	2	26.7231	0.00139882	0.0378847
GOTERM_BP	GO:0050973	detection of mechanical stimulus involved in equilibrioception	2	2	26.7231	0.00139882	0.0378847
GOTERM_BP	GO:0051608	histamine transport	2	2	26.7231	0.00139882	0.0378847
GOTERM_BP	GO:0014047	glutamate secretion	7	3	11.4528	0.00163255	0.0438494
GOTERM_BP	GO:0010107	potassium ion import	24	5	5.56732	0.00170423	0.0453995
GOTERM_BP	GO:0008299	isoprenoid biosynthetic process	15	4	7.12617	0.00191058	0.0504827
GOTERM_BP	GO:0035725	sodium ion transmembrane transport	36	6	4.45386	0.00201173	0.0523051
GOTERM_BP	GO:0051017	actin filament bundle assembly	36	6	4.45386	0.00201173	0.0523051
GOTERM_BP	GO:0060122	inner ear receptor stereocilium organization	25	5	5.34463	0.00206538	0.0532737
GOTERM_BP	GO:0042552	myelination	62	8	3.44815	0.00210711	0.0539221
GOTERM_BP	GO:0006814	sodium ion transport	123	12	2.60714	0.00224815	0.0570819
GOTERM_BP	GO:0007416	synapse assembly	63	8	3.39342	0.00233598	0.0583994
GOTERM_BP	GO:0055085	transmembrane transport	341	24	1.88081	0.00243728	0.0598084
GOTERM_BP	GO:0046907	intracellular transport	16	4	6.68079	0.00247257	0.0598084
GOTERM_BP	GO:0032287	peripheral nervous system myelin maintenance	8	3	10.0212	0.00253956	0.0598084
GOTERM_BP	GO:0060117	auditory receptor cell development	8	3	10.0212	0.00253956	0.0598084
GOTERM_BP	GO:0030036	actin cytoskeleton organization	142	13	2.44649	0.00265237	0.0620157
GOTERM_BP	GO:0050808	synapse organization	39	6	4.11125	0.00306443	0.0703452
GOTERM_BP	GO:0003203	endocardial cushion morphogenesis	17	4	6.2878	0.00313848	0.0703452
GOTERM_BP	GO:0016079	synaptic vesicle exocytosis	17	4	6.2878	0.00313848	0.0703452
GOTERM_BP	GO:0048172	regulation of short-term neuronal synaptic plasticity	17	4	6.2878	0.00313848	0.0703452
GOTERM_BP	GO:0006869	lipid transport	97	10	2.75496	0.00341315	0.0754607
GOTERM_BP	GO:0060541	respiratory system development	9	3	8.90772	0.00370378	0.0807872
GOTERM_BP	GO:0008344	adult locomotory behavior	68	8	3.1439	0.00378732	0.0815888
GOTERM_BP	GO:0048488	synaptic vesicle endocytosis	18	4	5.93848	0.00391693	0.0815888
GOTERM_BP	GO:0010975	regulation of neuron projection development	29	5	4.60744	0.0040804	0.0815888
GOTERM_BP	GO:0009449	gamma-aminobutyric acid biosynthetic process	3	2	17.8154	0.00409199	0.0815888
GOTERM_BP	GO:0032290	peripheral nervous system myelin formation	3	2	17.8154	0.00409199	0.0815888
GOTERM_BP	GO:0033693	neurofilament bundle assembly	3	2	17.8154	0.00409199	0.0815888
GOTERM_BP	GO:0045726	positive regulation of integrin biosynthetic process	3	2	17.8154	0.00409199	0.0815888
GOTERM_BP	GO:0070649	formin-nucleated actin cable assembly	3	2	17.8154	0.00409199	0.0815888
GOTERM_BP	GO:1904158	axonemal central apparatus assembly	3	2	17.8154	0.00409199	0.0815888
GOTERM_BP	GO:0031290	retinal ganglion cell axon guidance	19	4	5.62593	0.00481625	0.0937294
GOTERM_BP	GO:0015813	L-glutamate transport	10	3	8.01694	0.0051448	0.0983564
GOTERM_BP	GO:1901800	positive regulation of proteasomal protein catabolic process	10	3	8.01694	0.0051448	0.0983564
GOTERM_BP	GO:0070588	calcium ion transmembrane transport	87	9	2.76446	0.00522998	0.0994002
GOTERM_BP	GO:0006694	steroid biosynthetic process	58	7	3.22521	0.00573626	0.108389
GOTERM_BP	GO:0003184	pulmonary valve morphogenesis	11	3	7.28813	0.00687886	0.120938
GOTERM_BP	GO:0016082	synaptic vesicle priming	11	3	7.28813	0.00687886	0.120938
GOTERM_BP	GO:0048103	somatic stem cell division	11	3	7.28813	0.00687886	0.120938
GOTERM_BP	GO:0050777	negative regulation of immune response	11	3	7.28813	0.00687886	0.120938
GOTERM_BP	GO:0051639	actin filament network formation	11	3	7.28813	0.00687886	0.120938
GOTERM_BP	GO:0060384	innervation	21	4	5.09012	0.00700883	0.121163
GOTERM_BP	GO:0048812	neuron projection morphogenesis	61	7	3.06659	0.00756094	0.122928
GOTERM_BP	GO:0016560	protein import into peroxisome matrix, docking	4	2	13.3616	0.0079809	0.122928
GOTERM_BP	GO:0032348	negative regulation of aldosterone biosynthetic process	4	2	13.3616	0.0079809	0.122928
GOTERM_BP	GO:0035910	ascending aorta morphogenesis	4	2	13.3616	0.0079809	0.122928
GOTERM_BP	GO:0045988	negative regulation of striated muscle contraction	4	2	13.3616	0.0079809	0.122928
GOTERM_BP	GO:0046600	negative regulation of centriole replication	4	2	13.3616	0.0079809	0.122928
GOTERM_BP	GO:0051295	establishment of meiotic spindle localization	4	2	13.3616	0.0079809	0.122928
GOTERM_BP	GO:0070779	D-aspartate import	4	2	13.3616	0.0079809	0.122928
GOTERM_BP	GO:0072014	proximal tubule development	4	2	13.3616	0.0079809	0.122928
GOTERM_BP	GO:0086011	membrane repolarization during action potential	4	2	13.3616	0.0079809	0.122928
GOTERM_BP	GO:0098915	membrane repolarization during ventricular cardiac muscle cell action potential	4	2	13.3616	0.0079809	0.122928
GOTERM_BP	GO:1902261	positive regulation of delayed rectifier potassium channel activity	4	2	13.3616	0.0079809	0.122928
GOTERM_BP	GO:1903441	protein localization to ciliary membrane	4	2	13.3616	0.0079809	0.122928
GOTERM_BP	GO:2000065	negative regulation of cortisol biosynthetic process	4	2	13.3616	0.0079809	0.122928
GOTERM_BP	GO:0035634	response to stilbenoid	22	4	4.85875	0.0083167	0.125718
GOTERM_BP	GO:0090102	cochlea development	22	4	4.85875	0.0083167	0.125718
GOTERM_BP	GO:1903955	positive regulation of protein targeting to mitochondrion	78	8	2.74084	0.00868068	0.129419
GOTERM_BP	GO:0040011	locomotion	12	3	6.68079	0.00891918	0.130574
GOTERM_BP	GO:0070986	left/right axis specification	12	3	6.68079	0.00891918	0.130574
GOTERM_BP	GO:0048814	regulation of dendrite morphogenesis	23	4	4.6475	0.00977461	0.141819
GOTERM_CC	GO:0042995	cell projection	732	81	2.95707	2.07094e-18	3.36527e-15
GOTERM_CC	GO:0045202	synapse	505	61	3.22794	7.04857e-16	7.63595e-13
GOTERM_CC	GO:0005856	cytoskeleton	1115	94	2.25289	1.32822e-13	1.07918e-10
GOTERM_CC	GO:0005929	cilium	255	37	3.87748	1.68317e-12	1.09406e-09
GOTERM_CC	GO:0032420	stereocilium	31	13	11.2065	2.85997e-11	1.16186e-08
GOTERM_CC	GO:0001917	photoreceptor inner segment	45	13	7.72002	6.22494e-09	1.44507e-06
GOTERM_CC	GO:0005886	plasma membrane	3692	200	1.44762	1.82344e-08	3.46061e-06
GOTERM_CC	GO:0030054	cell junction	723	59	2.18073	1.91665e-08	3.46061e-06
GOTERM_CC	GO:0032426	stereocilium tip	12	7	15.5885	6.74678e-08	9.96683e-06
GOTERM_CC	GO:0031514	motile cilium	84	16	5.09012	7.62386e-08	1.07728e-05
GOTERM_CC	GO:0016020	membrane	6929	331	1.27657	8.80602e-08	1.15449e-05
GOTERM_CC	GO:0030424	axon	343	35	2.72685	8.88072e-08	1.15449e-05
GOTERM_CC	GO:0036126	sperm flagellum	39	11	7.5373	1.21572e-07	1.51965e-05
GOTERM_CC	GO:0032421	stereocilium bundle	13	7	14.3894	1.41441e-07	1.70254e-05
GOTERM_CC	GO:0005930	axoneme	76	14	4.92268	7.57848e-07	7.46365e-05
GOTERM_CC	GO:0043025	neuronal cell body	538	42	2.08619	6.56163e-06	0.000533132
GOTERM_CC	GO:0005883	neurofilament	9	5	14.8462	8.06552e-06	0.000609603
GOTERM_CC	GO:0016021	integral component of membrane	5298	252	1.27109	1.06709e-05	0.000757535
GOTERM_CC	GO:0005737	cytoplasm	5599	263	1.25526	1.61467e-05	0.00111653
GOTERM_CC	GO:0043195	terminal bouton	112	15	3.57899	1.87253e-05	0.00126786
GOTERM_CC	GO:0008021	synaptic vesicle	126	16	3.39342	1.96868e-05	0.00127964
GOTERM_CC	GO:0036064	ciliary basal body	115	15	3.48563	2.57681e-05	0.00164208
GOTERM_CC	GO:0045211	postsynaptic membrane	223	22	2.63636	3.5983e-05	0.00224894
GOTERM_CC	GO:0043197	dendritic spine	134	16	3.19082	4.24642e-05	0.00260394
GOTERM_CC	GO:0001750	photoreceptor outer segment	69	11	4.26021	4.75057e-05	0.00279753
GOTERM_CC	GO:0008076	voltage-gated potassium channel complex	76	11	3.86782	0.000117615	0.00579167
GOTERM_CC	GO:0005874	microtubule	315	26	2.20572	0.000151303	0.00723138
GOTERM_CC	GO:0002177	manchette	9	4	11.877	0.000211102	0.00914776
GOTERM_CC	GO:0097228	sperm principal piece	25	6	6.41355	0.000259612	0.0108172
GOTERM_CC	GO:0043005	neuron projection	420	31	1.97242	0.000278706	0.0114658
GOTERM_CC	GO:0005902	microvillus	72	10	3.71155	0.000335617	0.0130541
GOTERM_CC	GO:0044224	juxtaparanode region of axon	10	4	10.6893	0.000341415	0.0130541
GOTERM_CC	GO:0043209	myelin sheath	188	17	2.41645	0.000733162	0.0250819
GOTERM_CC	GO:0014069	postsynaptic density	212	18	2.26895	0.00108206	0.0331762
GOTERM_CC	GO:0005858	axonemal dynein complex	2	2	26.7231	0.00139882	0.0378847
GOTERM_CC	GO:0044317	rod spherule	2	2	26.7231	0.00139882	0.0378847
GOTERM_CC	GO:0036157	outer dynein arm	8	3	10.0212	0.00253956	0.0598084
GOTERM_CC	GO:0060091	kinocilium	8	3	10.0212	0.00253956	0.0598084
GOTERM_CC	GO:0005892	acetylcholine-gated channel complex	17	4	6.2878	0.00313848	0.0703452
GOTERM_CC	GO:0005623	cell	129	12	2.48587	0.00333936	0.074335
GOTERM_CC	GO:0032391	photoreceptor connecting cilium	41	6	3.9107	0.00396468	0.0815888
GOTERM_CC	GO:0032937	SREBP-SCAP-Insig complex	3	2	17.8154	0.00409199	0.0815888
GOTERM_CC	GO:0043679	axon terminus	84	9	2.86319	0.0041431	0.082104
GOTERM_CC	GO:0000242	pericentriolar material	19	4	5.62593	0.00481625	0.0937294
GOTERM_CC	GO:0030672	synaptic vesicle membrane	43	6	3.72881	0.00504694	0.0976343
GOTERM_CC	GO:0097440	apical dendrite	20	4	5.34463	0.00584437	0.109793
GOTERM_CC	GO:0005813	centrosome	428	27	1.68581	0.00606619	0.113305
GOTERM_CC	GO:0042734	presynaptic membrane	59	7	3.17054	0.00630323	0.115601
GOTERM_CC	GO:0034707	chloride channel complex	45	6	3.56309	0.00633139	0.115601
GOTERM_CC	GO:0005903	brush border	75	8	2.85047	0.00688417	0.120938
GOTERM_CC	GO:0044306	neuron projection terminus	21	4	5.09012	0.00700883	0.121163
GOTERM_CC	GO:0097225	sperm midpiece	21	4	5.09012	0.00700883	0.121163
GOTERM_CC	GO:0043204	perikaryon	126	11	2.33297	0.00776129	0.122928
GOTERM_CC	GO:0043218	compact myelin	4	2	13.3616	0.0079809	0.122928
GOTERM_CC	GO:0044316	cone cell pedicle	4	2	13.3616	0.0079809	0.122928
GOTERM_CC	GO:0005814	centriole	94	9	2.5586	0.00862004	0.129419
GOTERM_CC	GO:0016459	myosin complex	48	6	3.34039	0.00868105	0.129419
GOTERM_CC	GO:0008328	ionotropic glutamate receptor complex	12	3	6.68079	0.00891918	0.130574
GOTERM_CC	GO:0031430	M band	23	4	4.6475	0.00977461	0.141819
GOTERM_MF	GO:0005244	voltage-gated ion channel activity	134	21	4.18796	2.75501e-08	4.47689e-06
GOTERM_MF	GO:0005249	voltage-gated potassium channel activity	67	14	5.58394	1.47505e-07	1.71211e-05
GOTERM_MF	GO:0005216	ion channel activity	169	20	3.1625	5.61998e-06	0.000468332
GOTERM_MF	GO:0005267	potassium channel activity	80	13	4.34251	8.01016e-06	0.000609603
GOTERM_MF	GO:0004556	alpha-amylase activity	5	4	21.3785	9.45139e-06	0.000698114
GOTERM_MF	GO:0004602	glutathione peroxidase activity	19	6	8.43889	4.82036e-05	0.00279753
GOTERM_MF	GO:0005242	inward rectifier potassium channel activity	20	6	8.01694	6.66869e-05	0.00355299
GOTERM_MF	GO:0005509	calcium ion binding	595	42	1.88634	6.93851e-05	0.00363712
GOTERM_MF	GO:0003774	motor activity	66	10	4.04896	0.000161574	0.00761037
GOTERM_MF	GO:0030552	cAMP binding	24	6	6.68079	0.000203718	0.00906962
GOTERM_MF	GO:0004364	glutathione transferase activity	25	6	6.41355	0.000259612	0.0108172
GOTERM_MF	GO:0000155	phosphorelay sensor kinase activity	5	3	16.0339	0.000493543	0.0180226
GOTERM_MF	GO:0008017	microtubule binding	199	17	2.28288	0.00137504	0.0378847
GOTERM_MF	GO:0036505	prosaposin receptor activity	2	2	26.7231	0.00139882	0.0378847
GOTERM_MF	GO:0046556	alpha-L-arabinofuranosidase activity	2	2	26.7231	0.00139882	0.0378847
GOTERM_MF	GO:0003777	microtubule motor activity	63	8	3.39342	0.00233598	0.0583994
GOTERM_MF	GO:0022848	acetylcholine-gated cation-selective channel activity	16	4	6.68079	0.00247257	0.0598084
GOTERM_MF	GO:0051015	actin filament binding	141	13	2.46384	0.0024927	0.0598084
GOTERM_MF	GO:0005215	transporter activity	178	15	2.25195	0.00292072	0.0678024
GOTERM_MF	GO:0019911	structural constituent of myelin sheath	9	3	8.90772	0.00370378	0.0807872
GOTERM_MF	GO:0000268	peroxisome targeting sequence binding	3	2	17.8154	0.00409199	0.0815888
GOTERM_MF	GO:0005148	prolactin receptor binding	3	2	17.8154	0.00409199	0.0815888
GOTERM_MF	GO:0035939	microsatellite binding	3	2	17.8154	0.00409199	0.0815888
GOTERM_MF	GO:0005272	sodium channel activity	30	5	4.45386	0.00474806	0.0935225
GOTERM_MF	GO:0004693	cyclin-dependent protein serine/threonine kinase activity	32	5	4.17549	0.00630957	0.115601
GOTERM_MF	GO:0017080	sodium channel regulator activity	32	5	4.17549	0.00630957	0.115601
GOTERM_MF	GO:0005313	L-glutamate transmembrane transporter activity	11	3	7.28813	0.00687886	0.120938
GOTERM_MF	GO:0005516	calmodulin binding	179	14	2.09008	0.00758309	0.122928
GOTERM_MF	GO:0005314	high-affinity glutamate transmembrane transporter activity	4	2	13.3616	0.0079809	0.122928
GOTERM_MF	GO:0005329	dopamine transmembrane transporter activity	4	2	13.3616	0.0079809	0.122928
GOTERM_MF	GO:0008093	cytoskeletal adaptor activity	4	2	13.3616	0.0079809	0.122928
GOTERM_MF	GO:0008381	mechanically-gated ion channel activity	4	2	13.3616	0.0079809	0.122928
GOTERM_MF	GO:0086080	protein binding involved in heterotypic cell-cell adhesion	4	2	13.3616	0.0079809	0.122928
GOTERM_MF	GO:0005254	chloride channel activity	62	7	3.01713	0.00825506	0.125718
GOTERM_MF	GO:0051018	protein kinase A binding	22	4	4.85875	0.0083167	0.125718
GOTERM_MF	GO:0005198	structural molecule activity	182	14	2.05563	0.00872183	0.129433
