# Supplementary material for: Epithelial–Mesenchymal Transition Participates in the Formation of Vestibular Flat Epithelium
Source: Front Mol Neurosci. 2021 Dec 17;14:809878. doi: 10.3389/fnmol.2021.809878 (PMC8719593; doi:10.3389/fnmol.2021.809878)
Supplement: Supplementary file 4 [file Table_4.XLSX]

## Sheet: Sheet1
Supplementary Table 4. KEGG pathway enrichment analysis of downregulated differnetial expressed genes
pathway_id	pathway_name	population_mapped_id	study_mapped_id	enrichment	p_value	FDR
mmu00100	Steroid biosynthesis	19	5	8.69937	0.000199637	0.0373764
mmu04918	Thyroid hormone synthesis	73	9	4.0756	0.000327863	0.0373764
mmu04911	Insulin secretion	85	9	3.50022	0.00101526	0.071066
mmu04971	Gastric acid secretion	74	8	3.5738	0.00168036	0.071066
mmu00480	Glutathione metabolism	59	7	3.92209	0.0018964	0.071066
mmu04261	Adrenergic signaling in cardiomyocytes	152	12	2.60981	0.00214708	0.071066
mmu04973	Carbohydrate digestion and absorption	45	6	4.40768	0.00218185	0.071066
mmu00500	Starch and sucrose metabolism	33	5	5.00873	0.0028846	0.0822111
mmu04514	Cell adhesion molecules (CAMs)	169	12	2.34729	0.00511117	0.129483
mmu05231	Choline metabolism in cancer	101	8	2.61842	0.0112416	0.256308
mmu04024	cAMP signaling pathway	199	12	1.99342	0.0174972	0.362669
mmu04976	Bile secretion	71	6	2.7936	0.0200558	0.38106
mmu04961	Endocrine and other factor-regulated calcium reabsorption	54	5	3.06089	0.0230535	0.404324
mmu04970	Salivary secretion	78	6	2.54289	0.0302616	0.42276
mmu04913	Ovarian Steroidogenesis	58	5	2.84979	0.0303337	0.42276
mmu00900	Terpenoid backbone biosynthesis	23	3	4.31186	0.0309791	0.42276
mmu04916	Melanogenesis	100	7	2.31403	0.0315216	0.42276
mmu04721	Synaptic vesicle cycle	62	5	2.66594	0.0389165	0.46462
mmu04972	Pancreatic secretion	105	7	2.20384	0.0395536	0.46462
mmu00072	Synthesis and degradation of ketone bodies	11	2	6.01048	0.0418685	0.46462
mmu00565	Ether lipid metabolism	44	4	3.00524	0.0431206	0.46462
mmu00980	Metabolism of xenobiotics by cytochrome P450	65	5	2.54289	0.0462342	0.46462
mmu00650	Butanoate metabolism	27	3	3.67307	0.0468696	0.46462
mmu04978	Mineral absorption	46	4	2.87458	0.0494963	0.470027
