# Supplementary material for: Epithelial–Mesenchymal Transition Participates in the Formation of Vestibular Flat Epithelium
Source: Front Mol Neurosci. 2021 Dec 17;14:809878. doi: 10.3389/fnmol.2021.809878 (PMC8719593; doi:10.3389/fnmol.2021.809878)
Supplement: Supplementary file 5 [file Table_5.XLSX]

## Sheet: Sheet1
Supplementary table 5. Degree of pathways in the pathway interaction analysis
Pathway_name	Style	Degree	Outdegree	Indegree
MAPK signaling pathway	up	54	3	51
Apoptosis	up	43	6	37
PI3K-Akt signaling pathway	up	41	10	31
Cell cycle	up	26	2	24
Toll-like receptor signaling pathway	up	24	6	18
p53 signaling pathway	up	24	2	22
TGF-beta signaling pathway	up	17	3	14
Complement and coagulation cascades	up	17	2	15
Regulation of actin cytoskeleton	up	16	2	14
NF-kappa B signaling pathway	up	16	5	11
Focal adhesion	up	14	6	8
Cytokine-cytokine receptor interaction	up	13	0	13
B cell receptor signaling pathway	up	13	5	8
cAMP signaling pathway	both	8	5	3
Rap1 signaling pathway	up	7	5	2
Lysosome	up	7	2	5
Leukocyte transendothelial migration	up	7	2	5
FoxO signaling pathway	up	7	5	2
ECM-receptor interaction	up	7	1	6
NOD-like receptor signaling pathway	up	6	4	2
EGFR tyrosine kinase inhibitor resistance	up	6	6	0
Chemokine signaling pathway	up	6	4	2
TNF signaling pathway	up	5	4	1
Phagosome	up	5	4	1
HIF-1 signaling pathway	up	5	3	2
Cell adhesion molecules (CAMs)	both	5	2	3
Ras signaling pathway	up	4	3	1
Longevity regulating pathway	up	4	4	0
Fc gamma R-mediated phagocytosis	up	4	2	2
Neurotrophin signaling pathway	up	3	3	0
Natural killer cell mediated cytotoxicity	up	3	3	0
Glycosaminoglycan degradation	up	3	1	2
Axon guidance	up	3	3	0
Gap junction	up	3	2	1
Estrogen signaling pathway	up	3	3	0
Axon guidance	up	3	3	0
Butanoate metabolism	down	3	1	2
Hippo signaling pathway	up	2	1	1
Glycosaminoglycan biosynthesis - CS/DS	up	2	1	1
Other glycan degradation	up	1	0	1
Cytosolic DNA-sensing pathway	up	1	1	0
Glutathione metabolism	down	1	0	1
Hippo signaling pathway - multiple species	up	1	1	0
Apoptosis - multiple species	up	1	1	0
